# Supplementary material for: The Toxoplasma gondii Cyst Wall Interactome
Source: mBio. 2020 Feb 4;11(1):e02699-19. doi: 10.1128/mBio.02699-19 (PMC7002340; doi:10.1128/mBio.02699-19)
Supplement: DATA SET S1 [file mBio.02699-19-sd001.xls]

## Sheet: Group 1
#	Visible?	Starred?	Identified Proteins (248/260)	Accession Number	Alternate ID	Molecular Weight	Protein Grouping Ambiguity	Taxonomy	BPK_1	BPK1	CST1_1	CST1	GRA6_1	GRA6	MAG1_1	MAG1	MCP4_1	MCP4	PRU_1	PRU
1	TRUE	Empty	Cluster of Isoform 4 of Acetyl-CoA carboxylase 1 OS=Homo sapiens GN=ACACA (ACACA_HUMAN)	ACACA_HUMAN [2]		266 kDa	TRUE	unknown	0.025481	0.079095	0.071274	0.026696	0.017938	0.019953	0.024158	0.023868	0.0225	0.0234	0.016562	0.025269
1.1	TRUE	Empty	Isoform 4 of Acetyl-CoA carboxylase 1 OS=Homo sapiens GN=ACACA	ACACA_HUMAN		266 kDa	TRUE	unknown	0.025481	0.079095	0.071274	0.053094	0.017938	0.019953	0.024158	0.023868	0.0225	0.0234	0.016562	0.025269
1.2	TRUE	Empty	Isoform 2 of Acetyl-CoA carboxylase 2 OS=Homo sapiens GN=ACACB	ACACB_HUMAN		277 kDa	TRUE	unknown	0	0	0	0.00029766	0	0	0	0	0	0	0	0
2	TRUE	Empty	Isoform 2 of Pyruvate carboxylase, mitochondrial OS=Homo sapiens GN=PC	PYC_HUMAN		130 kDa	TRUE	unknown	0.055157	0.075251	0.11143	0.10078	0.22445	0.10309	0.24695	0.12725	0.25569	0.12564	0.16579	0.11301
9	TRUE	Empty	hypothetical protein OS=Toxoplasma_gondii_ME49 GN=TGME49_209755-t26_1-p1	TGME49_209755-t26_1-p1		140 kDa		unknown	0	0.0011784	0.017239	0.0016725	0.0018625	0.011831	0.0078148	0.023997	0	0	0	0
4	TRUE	Empty	acetyl-CoA carboxylase ACC1 OS=Toxoplasma_gondii_ME49 GN=TGME49_221320-t26_1-p1	TGME49_221320-t26_1-p1		288 kDa		unknown	0.010114	0.053496	0.019508	0.0078917	0.0068187	0.015993	0.015259	0.018742	0.013996	0.019369	0.018468	0.028562
5	TRUE	Empty	Isoform 2 of Propionyl-CoA carboxylase alpha chain, mitochondrial OS=Homo sapiens GN=PCCA	PCCA_HUMAN		80 kDa		unknown	0.043249	0.077394	0.089663	0.05974	0.02441	0.028966	0.058525	0.037326	0.051893	0.046613	0	0.038451
6	TRUE	Empty	Cluster of Actin, cytoplasmic 2 OS=Homo sapiens GN=ACTG1 PE=1 SV=1 (ACTG_HUMAN)	ACTG_HUMAN [4]		42 kDa	TRUE	unknown	0.024508	0.027034	0.031971	0.021453	0.018998	0.0067015	0.020666	0.010656	0.016248	0.015872	0.017541	0.009219
6.1	TRUE	Empty	Actin, cytoplasmic 2 OS=Homo sapiens GN=ACTG1 PE=1 SV=1	ACTG_HUMAN		42 kDa	TRUE	unknown	0.05783	0.050083	0.063942	0.047387	0.018998	0.012377	0.020666	0.016318	0.016248	0.015872	0.017541	0.017127
6.2	TRUE	Empty	Actin, alpha cardiac muscle 1 OS=Homo sapiens GN=ACTC1 PE=1 SV=1	ACTC_HUMAN		42 kDa	TRUE	unknown	0.013596	0.0039854	0	0.015083	0	0.001026	0	0.0049944	0	0	0	0.0013105
6.3	TRUE	Empty	Beta-actin-like protein 2 OS=Homo sapiens GN=ACTBL2 PE=1 SV=2	ACTBL_HUMAN		42 kDa	TRUE	unknown	0.0020973	0	0	0.0018904	0	0	0	0	0	0	0	0
6.4	TRUE	Empty	POTE ankyrin domain family member I OS=Homo sapiens GN=POTEI PE=3 SV=1	POTEI_HUMAN		121 kDa	TRUE	unknown	0	0	0	0	0	0	0	0	0	0	0	0
7	TRUE	Empty	Methylcrotonoyl-CoA carboxylase subunit alpha, mitochondrial OS=Homo sapiens GN=MCCC1 PE=1 SV=3	MCCA_HUMAN		80 kDa	TRUE	unknown	0.026649	0.059063	0.077172	0.07157	0.026204	0.024541	0.04123	0.028568	0.048743	0.028733	0.030243	0.03271
8	TRUE	Empty	Cluster of Myosin-9 OS=Homo sapiens GN=MYH9 PE=1 SV=4 (MYH9_HUMAN)	MYH9_HUMAN [3]		227 kDa	TRUE	unknown	0.0044258	0.024914	0.0076462	0.0065278	0.0017183	0.016512	0	0.017712	0	0.011126	0	0.019662
8.1	TRUE	Empty	Myosin-9 OS=Homo sapiens GN=MYH9 PE=1 SV=4	MYH9_HUMAN		227 kDa	TRUE	unknown	0.0044258	0.024914	0.0076462	0.0065278	0.0017183	0.016512	0.00080109	0.017712	0	0.011126	0	0.019662
8.2	TRUE	Empty	Isoform 6 of Myosin-14 OS=Homo sapiens GN=MYH14	MYH14_HUMAN		228 kDa	TRUE	unknown	0	0	0	0	0	0	0	0	0	0	0	0
8.3	TRUE	Empty	Isoform 4 of Myosin-11 OS=Homo sapiens GN=MYH11	MYH11_HUMAN		227 kDa	TRUE	unknown	0	0	0	0	0	0	0	0	0	0	0	0
116	TRUE	Empty	coatomer gamma 2-subunit protein, putative OS=Toxoplasma_gondii_ME49 GN=TGME49_273370-t26_1-p1	TGME49_273370-t26_1-p1		112 kDa		unknown	0.00037768	0.00071958	0	0.00068084	0	0	0	0	0	0	0	0
10	TRUE	Empty	pyruvate carboxylase OS=Toxoplasma_gondii_ME49 GN=TGME49_284190-t26_1-p1	TGME49_284190-t26_1-p1		152 kDa	TRUE	unknown	0.0056692	0.023223	0.002873	0.002044	0.0059752	0.0077857	0.0039795	0.006768	0.0026281	0.011767	0.0015763	0.012431
11	TRUE	Empty	Cluster of Tubulin beta chain OS=Homo sapiens GN=TUBB PE=1 SV=2 (TBB5_HUMAN)	TBB5_HUMAN [3]		50 kDa	TRUE	unknown	0.0035489	0.0076063	0.0011251	0.0032018	0	0.0021778	0	0.002118	0	0.0022342	0	0.0033383
11.1	TRUE	Empty	Tubulin beta chain OS=Homo sapiens GN=TUBB PE=1 SV=2	TBB5_HUMAN		50 kDa	TRUE	unknown	0.0071044	0.0084599	0.0022502	0.0032018	0.0026742	0.0043557	0	0.0021203	0	0.0044684	0	0.0033383
11.2	TRUE	Empty	Tubulin beta-4B chain OS=Homo sapiens GN=TUBB4B PE=1 SV=1	TBB4B_HUMAN		50 kDa	TRUE	unknown	0.0026582	0.0067527	0	0	0	0	0	0.0021156	0	0	0	0
11.3	TRUE	Empty	Tubulin beta-6 chain OS=Homo sapiens GN=TUBB6 PE=1 SV=1	TBB6_HUMAN		50 kDa	TRUE	unknown	0.00088407	0	0	0	0	0	0	0	0	0	0	0
3	TRUE	Empty	SAG-related sequence SRS44 OS=Toxoplasma_gondii_ME49 GN=TGME49_264660-t26_1-p1	TGME49_264660-t26_1-p1		262 kDa		unknown	0	0.00061301	0.13574	0.082651	0.012595	0.0071013	0.019423	0.011715	0.043254	0.014975	0	0
13	TRUE	Empty	60S ribosomal protein L7 OS=Homo sapiens GN=RPL7 PE=1 SV=1	RL7_HUMAN		29 kDa		unknown	0.030208	0.07573	0.040286	0.022929	0.023939	0.03899	0.031249	0.043655	0.034395	0.051999	0.044206	0.055781
14	TRUE	Empty	Cluster of Tubulin alpha-1B chain OS=Homo sapiens GN=TUBA1B PE=1 SV=1 (TBA1B_HUMAN)	TBA1B_HUMAN [2]		50 kDa	TRUE	unknown	0.0043714	0.0049972	0.0033229	0	0	0	0	0	0	0	0	0
14.1	TRUE	Empty	Tubulin alpha-1B chain OS=Homo sapiens GN=TUBA1B PE=1 SV=1	TBA1B_HUMAN		50 kDa	TRUE	unknown	0.0052456	0.0066629	0	0	0	0	0	0	0	0	0	0
14.2	TRUE	Empty	Tubulin alpha-1A chain OS=Homo sapiens GN=TUBA1A PE=1 SV=1	TBA1A_HUMAN		50 kDa	TRUE	unknown	0.0034971	0.0033314	0.0066459	0	0	0	0	0	0	0	0	0
165	TRUE	Empty	hypothetical protein OS=Toxoplasma_gondii_ME49 GN=TGME49_312875-t26_1-p1	TGME49_312875-t26_1-p1		260 kDa		unknown	0	0.00031341	0	0	0	0	0	0	0	0	0	0
16	TRUE	Empty	Isoform 16 of Fibronectin OS=Homo sapiens GN=FN1	FINC_HUMAN		263 kDa		unknown	0.051613	0	0.018248	0.031375	0.0010192	0.0009369	0.0009503	0.0017103	0	0.00080096	0	0.0019946
17	TRUE	Empty	60S ribosomal protein L4 OS=Homo sapiens GN=RPL4 PE=1 SV=5	RL4_HUMAN		48 kDa		unknown	0.0018468	0.028149	0.0046796	0.0083232	0.0027807	0.012681	0.0025927	0.012126	0.0085615	0.015101	0.01027	0.018513
18	TRUE	Empty	Cluster of Vimentin OS=Homo sapiens GN=VIM PE=1 SV=4 (VIME_HUMAN)	VIME_HUMAN [2]		54 kDa	TRUE	unknown	0.086305	0.025794	0.006432	0.004576	0	0.0091301	0	0.0090911	0	0.0031931	0	0.0063613
18.1	TRUE	Empty	Vimentin OS=Homo sapiens GN=VIM PE=1 SV=4	VIME_HUMAN		54 kDa	TRUE	unknown	0.086305	0.025794	0.006432	0.004576	0	0.0091301	0	0.0090911	0	0.0031931	0	0.0063613
18.2	TRUE	Empty	Isoform 2 of Neurofilament medium polypeptide OS=Homo sapiens GN=NEFM	NFM_HUMAN		59 kDa	TRUE	unknown	0	0	0	0	0	0	0	0	0	0	0	0
19	TRUE	Empty	Keratin, type I cytoskeletal 10 OS=Homo sapiens GN=KRT10 PE=1 SV=6	K1C10_HUMAN		59 kDa		unknown	0	0.0012864	0.0034216	0.075462	0.042696	0.019207	0.0094786	0.0048361	0.0083464	0.011041	0.048808	0.017766
15	TRUE	Empty	MAG1 OS=Toxoplasma_gondii_ME49 GN=TGME49_270240-t26_1-p1	TGME49_270240-t26_1-p1		49 kDa		unknown	0	0	0.039787	0.015726	0.015761	0.013691	0.071031	0.035408	0.0080879	0.006584	0	0
99	TRUE	Empty	hypothetical protein OS=Toxoplasma_gondii_ME49 GN=TGME49_203290-t26_1-p1	TGME49_203290-t26_1-p1		36 kDa		unknown	0	0	0.021193	0	0	0.0023441	0	0	0	0	0	0
20	TRUE	Empty	Cluster of chaperonin protein BiP OS=Toxoplasma_gondii_ME49 GN=TGME49_311720-t26_1-p1 (TGME49_311720-t26_1-p1)	TGME49_311720-t26_1-p1 [2]		73 kDa	TRUE	unknown	0.00234	0	0.020939	0.010641	0.02133	0.011575	0.011601	0.0098591	0.0018242	0.0081676	0	0
21	TRUE	Empty	Keratin, type II cytoskeletal 1 OS=Homo sapiens GN=KRT1 PE=1 SV=6	K2C1_HUMAN		66 kDa	TRUE	unknown	0.0030613	0.0046661	0	0.035319	0.023969	0.01982	0.0068764	0.0051165	0.009461	0.010012	0.0034047	0.016111
22	TRUE	Empty	Isoform 2 of Serine/arginine-rich splicing factor 3 OS=Homo sapiens GN=SRSF3	SRSF3_HUMAN		19 kDa		unknown	0	0	0.032229	0.040126	0.17236	0.037735	0.16071	0.057405	0.11793	0.057463	0.21219	0.057239
23	TRUE	Empty	Cluster of Isoform 4 of Alpha-actinin-1 OS=Homo sapiens GN=ACTN1 (ACTN1_HUMAN)	ACTN1_HUMAN [3]		103 kDa	TRUE	unknown	0	0	0	0	0	0	0	0	0	0	0	0
23.1	TRUE	Empty	Isoform 4 of Alpha-actinin-1 OS=Homo sapiens GN=ACTN1	ACTN1_HUMAN		103 kDa	TRUE	unknown	0	0	0	0	0	0	0	0	0	0	0	0
23.2	TRUE	Empty	Isoform 3 of Alpha-actinin-4 OS=Homo sapiens GN=ACTN4	ACTN4_HUMAN		105 kDa	TRUE	unknown	0	0	0	0	0	0	0	0	0	0	0	0
23.3	TRUE	Empty	Alpha-actinin-2 OS=Homo sapiens GN=ACTN2 PE=1 SV=1	ACTN2_HUMAN		104 kDa	TRUE	unknown	0	0	0	0	0	0	0	0	0	0	0	0
24	TRUE	Empty	acetyl-coA carboxylase ACC2 OS=Toxoplasma_gondii_ME49 GN=TGME49_218560-t26_1-p1	TGME49_218560-t26_1-p1		365 kDa	TRUE	unknown	0	0.0090617	0.00029394	0	0	0	0	0.00027697	0	0.00072962	0	0.0017443
20.1	TRUE	Empty	chaperonin protein BiP OS=Toxoplasma_gondii_ME49 GN=TGME49_311720-t26_1-p1	TGME49_311720-t26_1-p1		73 kDa	TRUE	unknown	0	0	0.020939	0.010641	0.02133	0.022003	0.011601	0.018321	0.0018242	0.0081676	0	0
26	TRUE	Empty	Histone H4 OS=Homo sapiens GN=HIST1H4A PE=1 SV=2	H4_HUMAN		11 kDa		unknown	0.088047	0.043762	0.0485	0.082812	0.046111	0.056328	0.042994	0.050271	0.070985	0.086679	0.042575	0.047967
12	TRUE	Orange	microneme protein, putative OS=Toxoplasma_gondii_ME49 GN=TGME49_208730-t26_1-p1	TGME49_208730-t26_1-p1		105 kDa		unknown	0	0	0.012001	0	0	0.00077434	0	0	0.06099	0.025321	0	0
28	TRUE	Empty	Cluster of Histone H3.1 OS=Homo sapiens GN=HIST1H3A PE=1 SV=2 (H31_HUMAN)	H31_HUMAN [4]		15 kDa	TRUE	unknown	0	0	0.029385	0.0078397	0	0	0	0	0	0	0	0
28.1	TRUE	Empty	Histone H3.1 OS=Homo sapiens GN=HIST1H3A PE=1 SV=2	H31_HUMAN		15 kDa	TRUE	unknown	0	0	0.029385	0.010453	0	0	0	0	0	0	0	0
28.2	TRUE	Empty	Histone H3.3 OS=Homo sapiens GN=H3F3A PE=1 SV=2	H33_HUMAN		15 kDa	TRUE	unknown	0	0	0	0.0052265	0	0	0	0	0	0	0	0
124	TRUE	Empty	hypothetical protein OS=Toxoplasma_gondii_ME49 GN=TGME49_310790-t26_1-p1	TGME49_310790-t26_1-p1		25 kDa		unknown	0	0	0.0091242	0.0064913	0	0	0	0	0	0	0	0
29	TRUE	Empty	Cluster of Isoform 3 of Putative RNA-binding protein Luc7-like 2 OS=Homo sapiens GN=LUC7L2 (LC7L2_HUMAN)	LC7L2_HUMAN [2]		47 kDa	TRUE	unknown	0	0	0	0	0.021366	0.0061616	0.017076	0.013311	0.018796	0.0079014	0.033819	0.0072356
29.1	TRUE	Empty	Isoform 3 of Putative RNA-binding protein Luc7-like 2 OS=Homo sapiens GN=LUC7L2	LC7L2_HUMAN		47 kDa	TRUE	unknown	0	0	0	0	0.021366	0.009943	0.017076	0.013311	0.018796	0.01275	0.033819	0.011431
29.2	TRUE	Empty	Isoform 2 of Putative RNA-binding protein Luc7-like 1 OS=Homo sapiens GN=LUC7L	LUC7L_HUMAN		44 kDa	TRUE	unknown	0	0	0	0	0	0.0023802	0	0	0	0.0030523	0	0.0030404
30	TRUE	Empty	Isoform 3 of Pyruvate kinase PKM OS=Homo sapiens GN=PKM	KPYM_HUMAN		58 kDa		unknown	0.010698	0.03254	0	0.0055101	0	0.003642	0	0.0035459	0	0.0028022	0	0.0037217
31	TRUE	Empty	60S ribosomal protein L18 OS=Homo sapiens GN=RPL18 PE=1 SV=2	RL18_HUMAN		22 kDa		unknown	0.0041946	0.015984	0.015943	0.015123	0.029871	0.024326	0.027852	0.023684	0.03832	0.024956	0.06895	0.049717
32	TRUE	Empty	Cluster of Elongation factor 1-alpha 1 OS=Homo sapiens GN=EEF1A1 PE=1 SV=1 (EF1A1_HUMAN)	EF1A1_HUMAN [4]		50 kDa	TRUE	unknown	0.0025604	0.0097564	0	0.0030771	0	0.00087706	0	0	0	0	0	0
32.1	TRUE	Empty	Elongation factor 1-alpha 1 OS=Homo sapiens GN=EEF1A1 PE=1 SV=1	EF1A1_HUMAN (+1)		50 kDa	TRUE	unknown	0.0025604	0.0097564	0	0.0030771	0	0.00087706	0	0	0	0	0	0
105	TRUE	Empty	dense granule protein GRA7 OS=Toxoplasma_gondii_ME49 GN=TGME49_203310-t26_1-p1	TGME49_203310-t26_1-p1		26 kDa		unknown	0	0	0.0084669	0	0	0.0065557	0	0.0039891	0	0.0042033	0	0
33	TRUE	Empty	Histone H2B type F-S OS=Homo sapiens GN=H2BFS PE=1 SV=2	H2BFS_HUMAN		14 kDa		unknown	0.075104	0.017887	0.031717	0.033848	0	0.015349	0.0087865	0.014943	0	0.0078729	0	0.011763
34	TRUE	Empty	Cluster of Isoform 2 of Filamin-A OS=Homo sapiens GN=FLNA (FLNA_HUMAN)	FLNA_HUMAN [2]		281 kDa	TRUE	unknown	0.0035859	0.0034057	0.00037859	0	0	0	0	0	0	0	0	0
34.1	TRUE	Empty	Isoform 2 of Filamin-A OS=Homo sapiens GN=FLNA	FLNA_HUMAN		281 kDa	TRUE	unknown	0.0035859	0.0034057	0.00037859	0	0	0	0	0	0	0	0	0
34.2	TRUE	Empty	Filamin-B OS=Homo sapiens GN=FLNB PE=1 SV=2	FLNB_HUMAN		277 kDa	TRUE	unknown	0	0	0	0	0	0	0	0	0	0	0	0
35	TRUE	Empty	60S ribosomal protein L15 OS=Homo sapiens GN=RPL15 PE=1 SV=2	RL15_HUMAN		24 kDa		unknown	0.0077313	0.02946	0.0048975	0.010453	0.032755	0.013337	0	0.012985	0	0	0	0
36	TRUE	Empty	Cluster of Keratin, type II cytoskeletal 2 epidermal OS=Homo sapiens GN=KRT2 PE=1 SV=2 (K22E_HUMAN)	K22E_HUMAN [5]		65 kDa	TRUE	unknown	0.0027964	0	0	0.0041281	0	0.0072636	0	0.001551	0	0.0016556	0	0.0054939
36.1	TRUE	Empty	Keratin, type II cytoskeletal 2 epidermal OS=Homo sapiens GN=KRT2 PE=1 SV=2	K22E_HUMAN		65 kDa	TRUE	unknown	0	0	0	0.0033371	0	0.0072636	0	0.0014733	0	0.0015524	0	0.0092781
36.2	TRUE	Empty	Keratin, type II cytoskeletal 79 OS=Homo sapiens GN=KRT79 PE=1 SV=2	K2C79_HUMAN		58 kDa	TRUE	unknown	0	0	0	0	0	0	0	0	0	0	0	0
36.3	TRUE	Empty	Keratin, type II cytoskeletal 1b OS=Homo sapiens GN=KRT77 PE=2 SV=3	K2C1B_HUMAN		62 kDa	TRUE	unknown	0	0	0	0.004919	0	0.0013384	0	0.0016288	0	0.00085812	0	0.0017096
36.4	TRUE	Empty	Keratin, type II cytoskeletal 6B OS=Homo sapiens GN=KRT6B PE=1 SV=5	K2C6B_HUMAN		60 kDa	TRUE	unknown	0.0027964	0	0	0	0	0	0	0	0	0.0017588	0	0
36.5	TRUE	Empty	Keratin, type II cytoskeletal 3 OS=Homo sapiens GN=KRT3 PE=1 SV=3	K2C3_HUMAN		64 kDa	TRUE	unknown	0	0	0	0	0	0	0	0	0	0	0	0
37	TRUE	Empty	Isoform 3 of Unconventional myosin-Ic OS=Homo sapiens GN=MYO1C	MYO1C_HUMAN		122 kDa		unknown	0	0.0028269	0.002871	0.0013617	0	0.00037048	0	0.0013526	0	0	0	0
38	TRUE	Empty	rhoptry protein ROP1 OS=Toxoplasma_gondii_ME49 GN=TGME49_309590-t26_1-p1	TGME49_309590-t26_1-p1		48 kDa		unknown	0	0.0050532	0	0	0	0	0	0.0021108	0.0054645	0.011121	0.014748	0.023263
39	TRUE	Empty	Annexin A2 OS=Homo sapiens GN=ANXA2 PE=1 SV=2	ANXA2_HUMAN		39 kDa		unknown	0.045361	0.0088642	0.0088416	0.0062903	0	0	0	0	0	0	0	0
40	TRUE	Empty	60S ribosomal protein L19 OS=Homo sapiens GN=RPL19 PE=1 SV=1	RL19_HUMAN		23 kDa		unknown	0	0.022997	0.010195	0.014506	0.024232	0.013814	0.011297	0.016811	0	0.0075917	0.022373	0.015124
41	TRUE	Empty	40S ribosomal protein S8 OS=Homo sapiens GN=RPS8 PE=1 SV=2	RS8_HUMAN		24 kDa		unknown	0.011374	0.0072235	0.0096067	0.0068346	0.028542	0.013017	0.02129	0.015841	0.023434	0.0095383	0.010541	0
42	TRUE	Empty	Cluster of Histone H2A type 1-D OS=Homo sapiens GN=HIST1H2AD PE=1 SV=2 (H2A1D_HUMAN)	H2A1D_HUMAN [7]		14 kDa	TRUE	unknown	0.012132	0	0	0	0	0.0059505	0	0	0	0	0	0
42.1	TRUE	Empty	Histone H2A type 1-D OS=Homo sapiens GN=HIST1H2AD PE=1 SV=2	H2A1D_HUMAN (+3)		14 kDa	TRUE	unknown	0.012132	0	0	0	0	0.0059505	0	0	0	0	0	0
42.2	TRUE	Empty	Histone H2A type 1-B/E OS=Homo sapiens GN=HIST1H2AB PE=1 SV=2	H2A1B_HUMAN (+2)		14 kDa	TRUE	unknown	0	0	0	0	0	0.0059505	0	0	0	0.0076307	0	0
43	TRUE	Empty	Isoform 3 of Transformer-2 protein homolog beta OS=Homo sapiens GN=TRA2B	TRA2B_HUMAN		34 kDa		unknown	0	0	0	0	0.025263	0.021488	0.023555	0.013075	0.025927	0.010333	0.023326	0.027448
44	TRUE	Empty	Isoform 4 of Serine/arginine-rich splicing factor 7 OS=Homo sapiens GN=SRSF7	SRSF7_HUMAN		26 kDa		unknown	0	0	0	0	0.031523	0.0068457	0.044088	0.012497	0.02696	0.013168	0.058211	0.013117
45	TRUE	Empty	Isoform ASF-3 of Serine/arginine-rich splicing factor 1 OS=Homo sapiens GN=SRSF1	SRSF1_HUMAN		22 kDa		unknown	0	0	0	0	0.029536	0.023092	0.011016	0.018735	0.012125	0.029612	0.010908	0.031954
46	TRUE	Empty	Keratin, type I cytoskeletal 9 OS=Homo sapiens GN=KRT9 PE=1 SV=3	K1C9_HUMAN		62 kDa		unknown	0.0025316	0.0024117	0	0.0068456	0.011435	0.0074501	0	0.0068001	0	0.0047768	0	0.0047582
47	TRUE	Empty	Cluster of Isoform 2 of RNA-binding motif protein, X chromosome OS=Homo sapiens GN=RBMX (RBMX_HUMAN)	RBMX_HUMAN [2]		22 kDa	TRUE	unknown	0	0	0	0	0	0.023681	0	0.021615	0	0.030367	0.011601	0.03529
47.1	TRUE	Empty	Isoform 2 of RNA-binding motif protein, X chromosome OS=Homo sapiens GN=RBMX	RBMX_HUMAN		22 kDa	TRUE	unknown	0	0	0	0	0	0.023681	0	0.021615	0	0.030367	0.011601	0.03529
47.2	TRUE	Empty	RNA-binding motif protein, X-linked-like-3 OS=Homo sapiens GN=RBMXL3 PE=2 SV=2	RMXL3_HUMAN		115 kDa	TRUE	unknown	0	0	0	0	0	0	0	0	0	0	0	0
48	TRUE	Empty	Cluster of Histone H1.4 OS=Homo sapiens GN=HIST1H1E PE=1 SV=2 (H14_HUMAN)	H14_HUMAN [2]		22 kDa	TRUE	unknown	0	0	0	0	0	0	0	0	0	0	0	0
48.1	TRUE	Empty	Histone H1.4 OS=Homo sapiens GN=HIST1H1E PE=1 SV=2	H14_HUMAN		22 kDa	TRUE	unknown	0	0	0	0	0	0	0	0	0	0	0	0
48.2	TRUE	Empty	Histone H1.2 OS=Homo sapiens GN=HIST1H1C PE=1 SV=2	H12_HUMAN		21 kDa	TRUE	unknown	0	0	0	0	0	0	0	0	0	0	0	0
193	TRUE	Empty	hypothetical protein OS=Toxoplasma_gondii_ME49 GN=TGME49_204340-t26_1-p1	TGME49_204340-t26_1-p1		97 kDa		unknown	0	0	0.0011392	0	0	0	0	0	0	0	0	0
50	TRUE	Empty	Serpin H1 OS=Homo sapiens GN=SERPINH1 PE=1 SV=2	SERPH_HUMAN		46 kDa		unknown	0.015093	0	0.011951	0.003401	0	0.0018506	0	0.0022522	0	0.0059329	0	0.0047279
51	TRUE	Empty	Isoform 2 of Splicing factor U2AF 65 kDa subunit OS=Homo sapiens GN=U2AF2	U2AF2_HUMAN		53 kDa		unknown	0	0	0.0042425	0.0030183	0	0.012318	0	0.0079952	0	0.0052653	0	0.013637
52	TRUE	Empty	Isoform 3 of Heterogeneous nuclear ribonucleoprotein R OS=Homo sapiens GN=HNRNPR	HNRPR_HUMAN		67 kDa	TRUE	unknown	0	0	0	0	0	0.0091008	0	0.006329	0	0.0066688	0	0.012455
53	TRUE	Empty	60S ribosomal protein L23a OS=Homo sapiens GN=RPL23A PE=1 SV=1	RL23A_HUMAN		18 kDa		unknown	0.01011	0	0	0.018226	0	0.017356	0	0.015087	0	0.019077	0	0.015835
20.2	TRUE	Empty	heat shock protein HSP70 OS=Toxoplasma_gondii_ME49 GN=TGME49_273760-t26_1-p1	TGME49_273760-t26_1-p1		73 kDa	TRUE	unknown	0.00234	0	0	0	0	0.0011477	0	0.0013968	0	0	0	0
55	TRUE	Empty	Isoform 6 of RNA-binding protein EWS OS=Homo sapiens GN=EWSR1	EWS_HUMAN		63 kDa		unknown	0	0	0.0016652	0	0.0019789	0.0058018	0	0.0023536	0	0.0057866	0.0036543	0.005764
56	TRUE	Empty	Isoform 4 of Myosin-10 OS=Homo sapiens GN=MYH10	MYH10_HUMAN		229 kDa	TRUE	unknown	0	0	0.0019912	0.0014166	0	0.00057815	0	0	0	0	0	0
57	TRUE	Empty	Non-histone chromosomal protein HMG-17 OS=Homo sapiens GN=HMGN2 PE=1 SV=3	HMGN2_HUMAN		9 kDa		unknown	0	0	0	0.039489	0.026386	0.01719	0.024602	0.01046	0.02708	0.011022	0.073087	0.021958
58	TRUE	Empty	60S ribosomal protein L7a OS=Homo sapiens GN=RPL7A PE=1 SV=2	RL7A_HUMAN		30 kDa		unknown	0	0.011297	0	0	0	0.0087245	0	0.010618	0	0.0037293	0	0.0037147
59	TRUE	Empty	60S ribosomal protein L29 OS=Homo sapiens GN=RPL29 PE=1 SV=2	RL29_HUMAN		18 kDa		unknown	0	0.0047248	0	0.013411	0.029871	0.0048652	0.027852	0.011842	0	0.0062389	0.05516	0.0093219
60	TRUE	Empty	Isoform 2 of Glyceraldehyde-3-phosphate dehydrogenase OS=Homo sapiens GN=GAPDH	G3P_HUMAN		32 kDa		unknown	0.041717	0	0	0	0	0	0	0	0	0	0	0
25	TRUE	Empty	heat shock protein 90, putative OS=Toxoplasma_gondii_ME49 GN=TGME49_244560-t26_1-p1	TGME49_244560-t26_1-p1		97 kDa	TRUE	unknown	0	0	0	0.0058744	0	0.011416	0	0.011115	0	0.0029279	0	0
27	TRUE	Orange	microneme protein, putative OS=Toxoplasma_gondii_ME49 GN=TGME49_208740-t26_1-p1	TGME49_208740-t26_1-p1		66 kDa		unknown	0	0	0	0	0	0	0	0	0.016034	0.013868	0	0
63	TRUE	Empty	Ras GTPase-activating-like protein IQGAP1 OS=Homo sapiens GN=IQGAP1 PE=1 SV=1	IQGA1_HUMAN		189 kDa		unknown	0	0.00090675	0	0	0	0	0	0	0	0	0	0
64	TRUE	Empty	Ubiquitin-40S ribosomal protein S27a OS=Homo sapiens GN=RPS27A PE=1 SV=2	RS27A_HUMAN		18 kDa		unknown	0.0075826	0.0096313	0	0.0045564	0.015223	0.0049588	0.0070968	0.0030174	0.0078114	0.0063589	0	0.0063341
65	TRUE	Empty	40S ribosomal protein S30 OS=Homo sapiens GN=FAU PE=1 SV=1	RS30_HUMAN		7 kDa		unknown	0	0	0	0.024095	0	0.039334	0	0.031913	0	0.05044	0	0.025122
66	TRUE	Empty	Fibulin-2 OS=Homo sapiens GN=FBLN2 PE=1 SV=2	FBLN2_HUMAN		127 kDa		unknown	0.0056613	0	0.0016877	0.0024014	0	0	0	0	0	0	0	0
67	TRUE	Empty	RNA-binding protein FUS OS=Homo sapiens GN=FUS PE=1 SV=1	FUS_HUMAN		53 kDa		unknown	0	0	0	0	0	0.0058826	0	0.0071592	0	0.0028289	0	0.0037571
68	TRUE	Empty	60S ribosomal protein L18a OS=Homo sapiens GN=RPL18A PE=1 SV=2	RL18A_HUMAN		21 kDa		unknown	0	0.02561	0	0	0	0	0	0	0	0	0	0
69	TRUE	Empty	Isoform 3 of RNA-binding protein 39 OS=Homo sapiens GN=RBM39	RBM39_HUMAN		59 kDa		unknown	0	0.0014174	0	0	0	0.0029526	0	0.0035933	0	0.0028397	0	0.0037715
70	TRUE	Empty	60S ribosomal protein L27a OS=Homo sapiens GN=RPL27A PE=1 SV=2	RL27A_HUMAN		17 kDa		unknown	0	0.010152	0	0	0	0.010454	0	0.006361	0	0.013405	0	0.010015
71	TRUE	Empty	78 kDa glucose-regulated protein OS=Homo sapiens GN=HSPA5 PE=1 SV=2	GRP78_HUMAN		72 kDa	TRUE	unknown	0.010249	0	0	0	0	0	0	0	0	0	0	0
28.3	TRUE	Empty	histone H3.3 OS=Toxoplasma_gondii_ME49 GN=TGME49_218260-t26_1-p1	TGME49_218260-t26_1-p1 (+1)		15 kDa	TRUE	unknown	0	0	0	0	0	0	0	0	0	0	0	0
73	TRUE	Empty	60S ribosomal protein L3 OS=Homo sapiens GN=RPL3 PE=1 SV=2	RL3_HUMAN		46 kDa	TRUE	unknown	0	0.0037282	0	0	0	0	0	0	0	0	0	0
74	TRUE	Empty	60S ribosomal protein L24 OS=Homo sapiens GN=RPL24 PE=1 SV=1	RL24_HUMAN		18 kDa		unknown	0	0	0	0	0	0.0098544	0	0.011993	0	0.0063184	0	0.0062938
75	TRUE	Empty	Endoplasmin OS=Homo sapiens GN=HSP90B1 PE=1 SV=1	ENPL_HUMAN		92 kDa	TRUE	unknown	0.0073654	0	0	0	0	0	0	0	0	0	0	0
76	TRUE	Empty	High mobility group nucleosome-binding domain-containing protein 4 OS=Homo sapiens GN=HMGN4 PE=1 SV=3	HMGN4_HUMAN		10 kDa		unknown	0	0	0	0.015796	0	0.0085952	0	0	0.01354	0	0	0.010979
77	TRUE	Empty	Isoform 6 of Prelamin-A/C OS=Homo sapiens GN=LMNA	LMNA_HUMAN		69 kDa		unknown	0.0089905	0	0	0	0	0	0	0	0	0	0	0
78	TRUE	Empty	40S ribosomal protein S23 OS=Homo sapiens GN=RPS23 PE=1 SV=3	RS23_HUMAN		16 kDa		unknown	0	0.010507	0	0	0	0	0	0	0	0	0	0
79	TRUE	Empty	ribosomal protein RPL3 OS=Toxoplasma_gondii_ME49 GN=TGME49_227360-t26_1-p1	TGME49_227360-t26_1-p1		44 kDa	TRUE	unknown	0	0	0	0	0	0.0019886	0	0.0024201	0	0	0	0.0088906
80	TRUE	Empty	rhoptry protein ROP8 OS=Toxoplasma_gondii_ME49 GN=TGME49_215775-t26_1-p1	TGME49_215775-t26_1-p1		66 kDa		unknown	0	0	0	0	0	0.0033633	0	0.0032746	0	0.0025878	0	0.0034369
81	TRUE	Empty	hypothetical protein OS=Toxoplasma_gondii_ME49 GN=TGME49_248160-t26_1-p1	TGME49_248160-t26_1-p1		122 kDa		unknown	0	0	0	0	0.0010775	0	0	0	0.0011058	0	0.0019897	0.00044833
82	TRUE	Empty	Cluster of Isoform 7 of Tropomyosin alpha-3 chain OS=Homo sapiens GN=TPM3 (TPM3_HUMAN)	TPM3_HUMAN [3]		19 kDa	TRUE	unknown	0.0049911	0	0	0	0	0	0	0	0	0	0	0
82.1	TRUE	Empty	Isoform 7 of Tropomyosin alpha-3 chain OS=Homo sapiens GN=TPM3	TPM3_HUMAN (+1)		19 kDa	TRUE	unknown	0.0049911	0	0	0	0	0	0	0	0	0	0	0
82.2	TRUE	Empty	Tropomyosin beta chain OS=Homo sapiens GN=TPM2 PE=1 SV=1	TPM2_HUMAN		29 kDa	TRUE	unknown	0	0	0	0	0	0	0	0	0	0	0	0
83	TRUE	Empty	Galectin-1 OS=Homo sapiens GN=LGALS1 PE=1 SV=2	LEG1_HUMAN		15 kDa		unknown	0.029207	0	0.014801	0	0	0	0	0	0	0	0	0
84	TRUE	Empty	Isoform 2 of Peptidyl-prolyl cis-trans isomerase A OS=Homo sapiens GN=PPIA	PPIA_HUMAN		11 kDa		unknown	0.052573	0	0	0	0	0	0	0	0	0	0	0
85	TRUE	Empty	Isoform 4 of Splicing factor U2AF 35 kDa subunit OS=Homo sapiens GN=U2AF1	U2AF1_HUMAN (+1)		20 kDa		unknown	0	0	0	0	0	0.0092643	0	0.0056373	0	0.00594	0	0.023668
86	TRUE	Empty	40S ribosomal protein S2 OS=Homo sapiens GN=RPS2 PE=1 SV=2	RS2_HUMAN		31 kDa		unknown	0	0.0051279	0	0	0	0	0	0	0	0	0	0
87	TRUE	Empty	TGME49_203750-t26_1-p1-DECOY	TGME49_203750-t26_1-p1-DECOY		?		unknown	0	0	0	0	-1	0	-1	-1	-1	-1	-1	0
88	TRUE	Empty	Isoform 2 of Chromodomain-helicase-DNA-binding protein 2 OS=Homo sapiens GN=CHD2	CHD2_HUMAN		57 kDa		unknown	0	0	0	0	0	0	0	0	0.0072969	0	0	0
89	TRUE	Empty	Isoform 5 of Protein disulfide-isomerase A6 OS=Homo sapiens GN=PDIA6	PDIA6_HUMAN		48 kDa		unknown	0.0064639	0.0034147	0.0040947	0	0	0	0	0	0	0	0	0
90	TRUE	Empty	Isoform 5 of Serine/arginine-rich splicing factor 10 OS=Homo sapiens GN=SRSF10	SRS10_HUMAN		20 kDa		unknown	0	0	0	0	0	0.0093766	0	0.011411	0	0.0090181	0	0.011977
91	TRUE	Empty	60S ribosomal protein L6 OS=Homo sapiens GN=RPL6 PE=1 SV=3	RL6_HUMAN		33 kDa		unknown	0	0.0026085	0	0	0	0	0	0	0	0	0	0
92	TRUE	Empty	Myosin regulatory light chain 12A OS=Homo sapiens GN=MYL12A PE=1 SV=2	ML12A_HUMAN (+1)		20 kDa		unknown	0	0.0087864	0	0	0	0	0	0	0	0	0	0
93	TRUE	Empty	60S ribosomal protein L28 OS=Homo sapiens GN=RPL28 PE=1 SV=3	RL28_HUMAN		16 kDa		unknown	0	0.0054835	0	0	0	0	0	0	0	0	0	0
94	TRUE	Empty	60S ribosomal protein L13a OS=Homo sapiens GN=RPL13A PE=1 SV=2	RL13A_HUMAN		24 kDa		unknown	0	0.011102	0	0	0	0.0038107	0	0	0	0	0	0
95	TRUE	Empty	Isoform 2 of Caveolin-1 OS=Homo sapiens GN=CAV1	CAV1_HUMAN		20 kDa		unknown	0	0.012661	0	0.0048354	0	0.0052624	0	0	0	0	0	0
96	TRUE	Empty	Isoform 8 of Plectin OS=Homo sapiens GN=PLEC	PLEC_HUMAN		532 kDa		unknown	0	0	0	0	0	0	0	0.00020768	0	0	0	0
97	TRUE	Empty	Isoform 5 of Heterogeneous nuclear ribonucleoprotein Q OS=Homo sapiens GN=SYNCRIP	HNRPQ_HUMAN		46 kDa	TRUE	unknown	0	0	0	0.0017337	0	0.0056603	0	0.0045924	0	0	0	0.0024101
98	TRUE	Empty	Isoform 2 of Polymerase I and transcript release factor OS=Homo sapiens GN=PTRF	PTRF_HUMAN		33 kDa		unknown	0.014458	0	0	0	0	0	0	0	0	0	0	0
32.2	TRUE	Empty	elongation factor 1-alpha (EF-1-ALPHA), putative OS=Toxoplasma_gondii_ME49 GN=TGME49_286420-t26_1-p1	TGME49_286420-t26_1-p1 (+1)		49 kDa	TRUE	unknown	0	0	0	0	0	0	0	0	0	0	0	0
100	TRUE	Empty	Isoform HMG-R of High mobility group protein HMG-I/HMG-Y OS=Homo sapiens GN=HMGA1	HMGA1_HUMAN		20 kDa		unknown	0	0	0	0	0	0.0064824	0	0.0078891	0	0.0055418	0	0
49	TRUE	Orange	hypothetical protein OS=Toxoplasma_gondii_ME49 GN=TGME49_261650-t26_1-p1	TGME49_261650-t26_1-p1		125 kDa		unknown	0	0	0	0	0	0	0	0	0	0.001748	0	0
54	TRUE	Empty	protein disulfide isomerase OS=Toxoplasma_gondii_ME49 GN=TGME49_211680-t26_1-p1	TGME49_211680-t26_1-p1		53 kDa		unknown	0	0	0	0	0	0.008212	0	0.0059964	0	0	0	0
103	TRUE	Empty	Histone H1.5 OS=Homo sapiens GN=HIST1H1B PE=1 SV=3	H15_HUMAN		23 kDa	TRUE	unknown	0	0	0	0	0	0.0068457	0	0.0083313	0	0.0043893	0	0.0043722
104	TRUE	Empty	40S ribosomal protein S16 OS=Homo sapiens GN=RPS16 PE=1 SV=2	RS16_HUMAN		16 kDa		unknown	0	0.015436	0	0	0	0.0052984	0	0.0064482	0	0.0033972	0	0
61	TRUE	Empty	hypothetical protein OS=Toxoplasma_gondii_ME49 GN=TGME49_203600-t26_1-p1	TGME49_203600-t26_1-p1		47 kDa		unknown	0	0	0	0	0	0	0	0	0	0	0	0
106	TRUE	Empty	40S ribosomal protein S26 OS=Homo sapiens GN=RPS26 PE=1 SV=3	RS26_HUMAN		13 kDa		unknown	0	0.0065325	0	0	0	0.0067267	0	0.0040932	0	0	0	0.0042962
107	TRUE	Empty	Isoform 3 of ATP synthase subunit alpha, mitochondrial OS=Homo sapiens GN=ATP5A1	ATPA_HUMAN		60 kDa		unknown	0.0014851	0.002717	0.0037631	0	0	0.0014568	0	0.0017729	0	0	0	0
108	TRUE	Empty	Q16825-DECOY	Q16825-DECOY		?		unknown	0	0	0	0	0	-1	0	0	0	0	0	0
109	TRUE	Empty	Annexin A1 OS=Homo sapiens GN=ANXA1 PE=1 SV=2	ANXA1_HUMAN		39 kDa		unknown	0.012535	0	0	0	0	0	0	0	0	0	0	0
110	TRUE	Empty	Isoform Short of Heterogeneous nuclear ribonucleoprotein U OS=Homo sapiens GN=HNRNPU	HNRPU_HUMAN		89 kDa		unknown	0	0.00091059	0	0	0	0.00093766	0	0	0	0.0012024	0	0.0017966
111	TRUE	Empty	60S ribosomal protein L10 OS=Homo sapiens GN=RPL10 PE=1 SV=4	RL10_HUMAN		25 kDa		unknown	0	0	0	0	0	0.0036148	0	0	0	0	0	0.0046174
62	TRUE	Empty	protein disulfide isomerase-related protein (provisional), putative OS=Toxoplasma_gondii_ME49 GN=TGME49_249270-t26_1-p1	TGME49_249270-t26_1-p1		60 kDa		unknown	0	0	0	0	0	0.0063639	0	0.0051633	0	0.00090675	0	0
72	TRUE	Empty	hypothetical protein OS=Toxoplasma_gondii_ME49 GN=TGME49_213067-t26_1-p1	TGME49_213067-t26_1-p1		50 kDa		unknown	0	0	0	0	0	0	0	0	0	0	0	0
114	TRUE	Empty	Stress-70 protein, mitochondrial OS=Homo sapiens GN=HSPA9 PE=1 SV=2	GRP75_HUMAN		74 kDa		unknown	0	0	0	0	0	0.0011393	0	0.0013865	0	0.001461	0	0.0014553
115	TRUE	Empty	40S ribosomal protein S6 OS=Homo sapiens GN=RPS6 PE=1 SV=1	RS6_HUMAN		29 kDa		unknown	0	0	0	0	0	0.0031067	0	0.0037809	0	0	0	0.0039684
101	TRUE	Empty	protein disulfide-isomerase domain-containing protein OS=Toxoplasma_gondii_ME49 GN=TGME49_238040-t26_1-p1	TGME49_238040-t26_1-p1		153 kDa		unknown	0	0	0	0	0	0.00056137	0	0.00068319	0	0	0	0
102	TRUE	Empty	dense granule protein GRA2 OS=Toxoplasma_gondii_ME49 GN=TGME49_227620-t26_1-p1	TGME49_227620-t26_1-p1		20 kDa		unknown	0	0	0	0	0	0.0041815	0	0	0	0	0	0
118	TRUE	Empty	Annexin A5 OS=Homo sapiens GN=ANXA5 PE=1 SV=2	ANXA5_HUMAN		36 kDa		unknown	0.0098574	0	0	0	0	0	0	0	0	0	0	0
119	TRUE	Empty	Isoform 2 of Superoxide dismutase [Mn], mitochondrial OS=Homo sapiens GN=SOD2	SODM_HUMAN		21 kDa		unknown	0.015082	0	0	0	0	0	0	0	0	0	0	0
120	TRUE	Empty	Isoform 2 of Dihydropyrimidinase-related protein 2 OS=Homo sapiens GN=DPYSL2	DPYL2_HUMAN		58 kDa		unknown	0.0044138	0	0	0	0	0	0	0	0	0	0	0
121	TRUE	Empty	60S ribosomal protein L36a-like OS=Homo sapiens GN=RPL36AL PE=1 SV=3	RL36L_HUMAN		12 kDa		unknown	0	0	0	0	0	0	0	0	0	0	0	0
122	TRUE	Empty	60S ribosomal protein L8 OS=Homo sapiens GN=RPL8 PE=1 SV=2	RL8_HUMAN		28 kDa		unknown	0	0	0	0	0	0	0	0	0	0	0	0.0076897
123	TRUE	Empty	rhoptry protein ROP7 OS=Toxoplasma_gondii_ME49 GN=TGME49_295110-t26_1-p1	TGME49_295110-t26_1-p1 (+1)		63 kDa		unknown	0	0	0	0	0	0.0013453	0	0.0016373	0	0.0017252	0	0.0017185
112	TRUE	Empty	dense granule protein GRA12 OS=Toxoplasma_gondii_ME49 GN=TGME49_288650-t26_1-p1	TGME49_288650-t26_1-p1		48 kDa		unknown	0	0	0	0	0	0.0053227	0	0.0043185	0	0	0	0
113	TRUE	Empty	dense granule protein GRA9 OS=Toxoplasma_gondii_ME49 GN=TGME49_251540-t26_1-p1	TGME49_251540-t26_1-p1		35 kDa		unknown	0	0	0	0	0	0.0048652	0	0.005921	0	0	0	0
126	TRUE	Empty	Peptidyl-prolyl cis-trans isomerase B OS=Homo sapiens GN=PPIB PE=1 SV=2	PPIB_HUMAN		24 kDa		unknown	0.0091272	0	0	0	0	0	0	0	0	0	0	0
127	TRUE	Empty	40S ribosomal protein S9 OS=Homo sapiens GN=RPS9 PE=1 SV=3	RS9_HUMAN		23 kDa		unknown	0	0.0038724	0	0	0	0	0	0	0	0	0	0
128	TRUE	Empty	High mobility group nucleosome-binding domain-containing protein 3 OS=Homo sapiens GN=HMGN3 PE=1 SV=2	HMGN3_HUMAN		8 kDa		unknown	0.0039828	0	0	0.0071798	0	0	0	0	0	0.0064415	0	0
129	TRUE	Empty	ribosomal protein RPL7 OS=Toxoplasma_gondii_ME49 GN=TGME49_314810-t26_1-p1	TGME49_314810-t26_1-p1		30 kDa		unknown	0	0.0029118	0	0	0	0.0014992	0	0.0018245	0	0.0019225	0	0.001915
130	TRUE	Empty	60S ribosomal protein L14 OS=Homo sapiens GN=RPL14 PE=1 SV=4	RL14_HUMAN		23 kDa		unknown	0	0	0	0	0	0	0	0.0043788	0	0.0046139	0	0
131	TRUE	Empty	Protein disulfide-isomerase OS=Homo sapiens GN=P4HB PE=1 SV=3	PDIA1_HUMAN		57 kDa		unknown	0.0038809	0	0	0	0	0	0	0	0	0	0	0
132	TRUE	Empty	60S ribosomal protein L21 OS=Homo sapiens GN=RPL21 PE=1 SV=2	RL21_HUMAN		19 kDa		unknown	0	0	0	0	0	0	0	0.005884	0	0	0	0
133	TRUE	Empty	Isoform 2 of Mediator of RNA polymerase II transcription subunit 12 OS=Homo sapiens GN=MED12	MED12_HUMAN		243 kDa		unknown	0	0	0	0	0	0.00017742	0	0.00021593	0	0	0	0
117	TRUE	Empty	TGME49_306480-t26_1-p1-DECOY	TGME49_306480-t26_1-p1-DECOY		?		unknown	0	0	0	0	0	0	0	0	0	0	0	0
135	TRUE	Empty	TATA-binding protein-associated factor 2N OS=Homo sapiens GN=TAF15 PE=1 SV=1	RBP56_HUMAN		62 kDa		unknown	0	0	0	0	0	0.00065335	0	0	0	0.0025135	0	0.00083456
136	TRUE	Empty	Macrophage migration inhibitory factor OS=Homo sapiens GN=MIF PE=1 SV=4	MIF_HUMAN		12 kDa		unknown	0	0.013065	0	0	0	0	0	0	0	0	0	0
137	TRUE	Empty	60S ribosomal protein L11 OS=Homo sapiens GN=RPL11 PE=1 SV=2	RL11_HUMAN		20 kDa		unknown	0	0.0084409	0	0	0	0	0	0	0	0	0	0
138	TRUE	Empty	60S ribosomal protein L13 OS=Homo sapiens GN=RPL13 PE=1 SV=4	RL13_HUMAN		24 kDa		unknown	0	0.0071208	0	0	0	0	0	0	0	0	0	0
125	TRUE	Empty	myosin A OS=Toxoplasma_gondii_ME49 GN=TGME49_235470-t26_1-p1	TGME49_235470-t26_1-p1		93 kDa		unknown	0	0	0	0	0	0	0	0	0	0	0	0
140	TRUE	Empty	Cytoskeleton-associated protein 4 OS=Homo sapiens GN=CKAP4 PE=1 SV=2	CKAP4_HUMAN		66 kDa		unknown	0.0026199	0	0	0	0	0	0	0	0	0	0	0
141	TRUE	Empty	Isoform 3 of Myoferlin OS=Homo sapiens GN=MYOF	MYOF_HUMAN		233 kDa		unknown	0.00019234	0	0	0	0	0	0	0	0	0	0	0
142	TRUE	Empty	Putative 60S ribosomal protein L39-like 5 OS=Homo sapiens GN=RPL39P5 PE=5 SV=2	R39L5_HUMAN (+1)		6 kDa		unknown	0	0	0	0	0	0.015168	0	0.01846	0	0.019451	0	0
143	TRUE	Empty	A6NJ88-DECOY	A6NJ88-DECOY		?		unknown	0	-1	0	0	0	0	0	0	0	0	0	0
144	TRUE	Empty	Adenylate kinase 2, mitochondrial OS=Homo sapiens GN=AK2 PE=1 SV=2	KAD2_HUMAN		26 kDa		unknown	0	0.0062865	0	0	0	0	0	0	0	0	0	0
145	TRUE	Empty	60S ribosomal protein L17 OS=Homo sapiens GN=RPL17 PE=1 SV=3	RL17_HUMAN		21 kDa		unknown	0	0.0081656	0	0	0	0	0	0	0	0	0	0
146	TRUE	Empty	Protein disulfide-isomerase A3 OS=Homo sapiens GN=PDIA3 PE=1 SV=4	PDIA3_HUMAN		57 kDa		unknown	0.0031231	0	0	0	0	0	0	0	0	0	0	0
147	TRUE	Empty	Isoform 2 of Transketolase OS=Homo sapiens GN=TKT	TKT_HUMAN		69 kDa		unknown	0.0031244	0	0	0	0	0	0	0	0	0	0	0
148	TRUE	Empty	Isoform 2 of Vesicle-associated membrane protein-associated protein A OS=Homo sapiens GN=VAPA	VAPA_HUMAN		28 kDa		unknown	0	0.006034	0	0	0	0	0	0	0	0	0	0
149	TRUE	Empty	60S ribosomal protein L27 OS=Homo sapiens GN=RPL27 PE=1 SV=2	RL27_HUMAN		16 kDa		unknown	0	0	0	0.0052265	0	0	0	0	0	0	0	0
150	TRUE	Empty	Cofilin-1 OS=Homo sapiens GN=CFL1 PE=1 SV=3	COF1_HUMAN		19 kDa		unknown	0.0047506	0.0045255	0	0.0042819	0	0	0	0	0	0	0	0
139	TRUE	Empty	DHHC zinc finger domain-containing protein OS=Toxoplasma_gondii_ME49 GN=TGME49_269150-t26_1-p1	TGME49_269150-t26_1-p1		40 kDa		unknown	0	0	0	0	0	0.0010865	0	0.0013222	0	0.0013932	0	0
152	TRUE	Empty	40S ribosomal protein S25 OS=Homo sapiens GN=RPS25 PE=1 SV=1	RS25_HUMAN		14 kDa		unknown	0	0	0	0	0	0.0061885	0	0.0037657	0	0.0079359	0	0
153	TRUE	Empty	Isoform 3 of Endothelin-3 OS=Homo sapiens GN=EDN3	EDN3_HUMAN		24 kDa		unknown	0	0	0	0	0	0	0	0	0	0.0022648	0	0
154	TRUE	Empty	40S ribosomal protein S15a OS=Homo sapiens GN=RPS15A PE=1 SV=2	RS15A_HUMAN		15 kDa		unknown	0	0	0	0	0	0	0	0.0072418	0	0	0	0
155	TRUE	Empty	Cell division cycle and apoptosis regulator protein 1 OS=Homo sapiens GN=CCAR1 PE=1 SV=2	CCAR1_HUMAN		133 kDa		unknown	0	0	0	0	0	0	0	0	0	0	0	0
156	TRUE	Empty	hypothetical protein OS=Toxoplasma_gondii_ME49 GN=TGME49_274000-t26_1-p1	TGME49_274000-t26_1-p1		438 kDa		unknown	0	0	0	0	0	0	0	0	0	0	0	0.00012659
157	TRUE	Empty	Isoform 4 of Collagen alpha-3(VI) chain OS=Homo sapiens GN=COL6A3	CO6A3_HUMAN		278 kDa		unknown	0	0	0	0	0	0	0	0.00073263	0	0	0	0
158	TRUE	Empty	Fatty acid synthase OS=Homo sapiens GN=FASN PE=1 SV=3	FAS_HUMAN		273 kDa		unknown	0.00062811	0	0	0	0	0	0	0	0	0	0	0
159	TRUE	Empty	Luc7-like protein 3 OS=Homo sapiens GN=LUC7L3 PE=1 SV=2	LC7L3_HUMAN		51 kDa		unknown	0	0	0	0	0	0	0	0	0	0	0	0.0045746
160	TRUE	Empty	Profilin-1 OS=Homo sapiens GN=PFN1 PE=1 SV=2	PROF1_HUMAN		15 kDa		unknown	0.011266	0	0	0	0	0	0	0	0	0	0	0
161	TRUE	Empty	Isoform 3 of RNA-binding protein with serine-rich domain 1 OS=Homo sapiens GN=RNPS1	RNPS1_HUMAN		30 kDa		unknown	0	0	0	0	0	0.0057729	0	0	0	0	0	0
151	TRUE	Empty	CorA family Mg2+ transporter protein OS=Toxoplasma_gondii_ME49 GN=TGME49_235402-t26_1-p1	TGME49_235402-t26_1-p1		128 kDa		unknown	0	0	0	0	0	0.0006517	0	0	0	0	0	0
163	TRUE	Empty	Serum albumin OS=Homo sapiens GN=ALB PE=1 SV=2	ALBU_HUMAN		69 kDa		unknown	0	0	0	0	0	0	0	0	0	0	0	0.00081127
164	TRUE	Empty	Phosphoglycerate mutase 2 OS=Homo sapiens GN=PGAM2 PE=1 SV=3	PGAM2_HUMAN		29 kDa		unknown	0.003117	0	0	0	0	0	0	0	0	0	0	0
162	TRUE	Empty	hypothetical protein OS=Toxoplasma_gondii_ME49 GN=TGME49_313080-t26_1-p1	TGME49_313080-t26_1-p1		50 kDa		unknown	0	0	0	0	0	0	0	0	0	0	0	0
166	TRUE	Empty	Heat shock protein 75 kDa, mitochondrial OS=Homo sapiens GN=TRAP1 PE=1 SV=3	TRAP1_HUMAN		80 kDa		unknown	0.00060568	0	0	0	0	0	0	0	0	0	0	0
167	TRUE	Empty	O95229-DECOY	O95229-DECOY		?		unknown	0	-1	0	0	0	0	0	0	0	0	0	0
168	TRUE	Empty	EMILIN-1 OS=Homo sapiens GN=EMILIN1 PE=1 SV=2	EMIL1_HUMAN		107 kDa		unknown	0.0011643	0	0	0	0	0	0	0	0	0	0	0
169	TRUE	Empty	Isoform 2 of Transmembrane glycoprotein NMB OS=Homo sapiens GN=GPNMB	GPNMB_HUMAN		63 kDa		unknown	0.0028164	0	0	0	0	0	0	0	0	0	0	0
170	TRUE	Empty	60S acidic ribosomal protein P1 OS=Homo sapiens GN=RPLP1 PE=1 SV=1	RLA1_HUMAN		12 kDa		unknown	0.010376	0	0	0	0	0	0	0	0	0	0	0
171	TRUE	Empty	Isoform 2 of Transgelin-2 OS=Homo sapiens GN=TAGLN2	TAGL2_HUMAN		24 kDa		unknown	0.0035845	0	0	0	0	0	0	0	0	0	0	0
172	TRUE	Empty	myosin heavy chain, putative OS=Toxoplasma_gondii_ME49 GN=TGME49_310450-t26_1-p1	TGME49_310450-t26_1-p1		148 kDa		unknown	0	0	0	0	0	0	0	0	0	0	0	0
173	TRUE	Empty	60S ribosomal protein L35 OS=Homo sapiens GN=RPL35 PE=1 SV=2	RL35_HUMAN		15 kDa		unknown	0	0	0	0	0	0.0031446	0	0	0	0	0	0.0080335
174	TRUE	Empty	60S ribosomal protein L36 OS=Homo sapiens GN=RPL36 PE=1 SV=3	RL36_HUMAN		12 kDa		unknown	0	0	0	0	0	0.0073673	0	0	0	0.0094475	0	0
175	TRUE	Empty	thioredoxin, putative OS=Toxoplasma_gondii_ME49 GN=TGME49_209950-t26_1-p1	TGME49_209950-t26_1-p1		48 kDa		unknown	0	0	0	0	0	0.0018245	0	0.0011102	0	0	0	0
176	TRUE	Empty	SAG-related sequence SRS35A OS=Toxoplasma_gondii_ME49 GN=TGME49_280570-t26_1-p1	TGME49_280570-t26_1-p1		19 kDa		unknown	0	0	0	0	0	0.0044975	0	0	0	0	0	0
177	TRUE	Empty	Isoform 4 of Transformer-2 protein homolog alpha OS=Homo sapiens GN=TRA2A	TRA2A_HUMAN		21 kDa		unknown	0	0	0	0	0	0.0042976	0	0.0052302	0	0	0	0
178	TRUE	Empty	glyoxalase family protein OS=Toxoplasma_gondii_ME49 GN=TGME49_240430-t26_1-p1	TGME49_240430-t26_1-p1		122 kDa		unknown	0.00070789	0	0	0	0	0	0	0	0	0	0	0
179	TRUE	Empty	7-dehydrocholesterol reductase OS=Homo sapiens GN=DHCR7 PE=1 SV=1	DHCR7_HUMAN		54 kDa		unknown	0	0.0031631	0	0	0	0	0	0	0	0	0	0
180	TRUE	Empty	Translocator protein OS=Homo sapiens GN=TSPO PE=1 SV=3	TSPO_HUMAN		19 kDa		unknown	0	0	0.0059118	0	0	0	0	0	0	0	0	0
181	TRUE	Empty	DNA-directed RNA polymerase I subunit RPA1 OS=Homo sapiens GN=POLR1A PE=1 SV=2	RPA1_HUMAN		195 kDa		unknown	0	0.00087353	0	0	0	0	0	0.00054735	0	0	0	0
182	TRUE	Empty	Elongation factor 2 OS=Homo sapiens GN=EEF2 PE=1 SV=4	EF2_HUMAN		95 kDa		unknown	0.0013787	0	0	0	0	0	0	0	0	0	0	0
183	TRUE	Empty	Isoform MBP-1 of Alpha-enolase OS=Homo sapiens GN=ENO1	ENOA_HUMAN		37 kDa		unknown	0.0034689	0	0	0	0	0	0	0	0	0	0	0
184	TRUE	Empty	ribosomal protein RPS6 OS=Toxoplasma_gondii_ME49 GN=TGME49_210690-t26_1-p1	TGME49_210690-t26_1-p1		29 kDa		unknown	0	0	0	0	0	0	0	0	0	0	0	0
185	TRUE	Empty	Q8IZT6-DECOY	Q8IZT6-DECOY		?		unknown	0	-1	0	0	0	0	0	0	0	0	0	0
186	TRUE	Empty	Alpha-2-macroglobulin OS=Homo sapiens GN=A2M PE=1 SV=3	A2MG_HUMAN		163 kDa		unknown	0.0002675	0	0	0	0	0	0	0	0	0.00067299	0	0
187	TRUE	Empty	Isoform 3 of Heterogeneous nuclear ribonucleoprotein K OS=Homo sapiens GN=HNRNPK	HNRPK_HUMAN		49 kDa		unknown	0.0026884	0	0	0	0	0	0	0	0	0	0	0
188	TRUE	Empty	Peroxiredoxin-1 OS=Homo sapiens GN=PRDX1 PE=1 SV=1	PRDX1_HUMAN		22 kDa		unknown	0.0039628	0	0	0	0	0	0	0	0	0	0	0
189	TRUE	Empty	Talin-1 OS=Homo sapiens GN=TLN1 PE=1 SV=3	TLN1_HUMAN		270 kDa		unknown	0.00046552	0	0	0	0	0	0	0	0	0	0	0
190	TRUE	Empty	Q8TBE9-DECOY	Q8TBE9-DECOY		?		unknown	0	0	0	0	0	-1	0	0	0	0	0	0
191	TRUE	Empty	TGME49_311030-t26_1-p1-DECOY	TGME49_311030-t26_1-p1-DECOY		?		unknown	0	0	0	-1	0	0	0	0	0	0	0	0
192	TRUE	Empty	Fibrillin-1 OS=Homo sapiens GN=FBN1 PE=1 SV=3	FBN1_HUMAN		312 kDa		unknown	0	0	0.000348	0	0	0	0	0	0	0	0	0
199	TRUE	Empty	Rhoptry kinase family protein, truncated (incomplete catalytic triad) OS=Toxoplasma_gondii_ME49 GN=TGME49_253330-t26_1-p1	TGME49_253330-t26_1-p1		42 kDa		unknown	0.0020918	0	0	0	0	0	0	0	0	0	0	0
194	TRUE	Empty	Isoform 2 of Fructose-bisphosphate aldolase A OS=Homo sapiens GN=ALDOA	ALDOA_HUMAN		45 kDa		unknown	0.00094329	0	0	0	0	0	0	0	0	0	0	0
195	TRUE	Empty	Calreticulin OS=Homo sapiens GN=CALR PE=1 SV=1	CALR_HUMAN		48 kDa		unknown	0.00094555	0	0	0	0	0	0	0	0	0	0	0
196	TRUE	Empty	Myristoylated alanine-rich C-kinase substrate OS=Homo sapiens GN=MARCKS PE=1 SV=4	MARCS_HUMAN		32 kDa		unknown	0.0023753	0	0	0	0	0	0	0	0	0	0	0
197	TRUE	Empty	Isoform 3 of Nucleophosmin OS=Homo sapiens GN=NPM1	NPM_HUMAN		28 kDa		unknown	0.0030448	0	0	0	0	0	0	0	0	0	0	0
198	TRUE	Empty	Protein kinase C delta-binding protein OS=Homo sapiens GN=PRKCDBP PE=1 SV=3	PRDBP_HUMAN		28 kDa		unknown	0.0030214	0	0	0	0	0	0	0	0	0	0	0
205	TRUE	Empty	dense granule protein GRA1 OS=Toxoplasma_gondii_ME49 GN=TGME49_270250-t26_1-p1	TGME49_270250-t26_1-p1		20 kDa		unknown	0	0	0	0	0	0.0040714	0	0	0	0	0	0
200	TRUE	Empty	ADP-ribosylation factor 1 OS=Homo sapiens GN=ARF1 PE=1 SV=2	ARF1_HUMAN (+1)		21 kDa		unknown	0	0	0	0.0078542	0	0	0	0	0	0	0	0
201	TRUE	Empty	Isoform 3 of Arginine and glutamate-rich protein 1 OS=Homo sapiens GN=ARGLU1	ARGL1_HUMAN		24 kDa		unknown	0	0	0	0	0	0	0	0	0	0	0	0.0049905
202	TRUE	Empty	hypothetical protein OS=Toxoplasma_gondii_ME49 GN=TGME49_297430-t26_1-p1	TGME49_297430-t26_1-p1		25 kDa		unknown	0	0	0	0	0	0	0	0	0	0	0	0.0039844
203	TRUE	Empty	ribosomal protein RPL18 OS=Toxoplasma_gondii_ME49 GN=TGME49_300000-t26_1-p1	TGME49_300000-t26_1-p1		21 kDa		unknown	0	0	0	0	0	0	0	0	0	0	0	0.0052841
204	TRUE	Empty	Activated RNA polymerase II transcriptional coactivator p15 OS=Homo sapiens GN=SUB1 PE=1 SV=3	TCP4_HUMAN		14 kDa		unknown	0	0	0	0	0	0.0060911	0	0	0	0	0	0
210	TRUE	Empty	thioredoxin domain-containing protein OS=Toxoplasma_gondii_ME49 GN=TGME49_247350-t26_1-p1	TGME49_247350-t26_1-p1		34 kDa		unknown	0	0	0	0	0	0	0	0	0	0	0	0
206	TRUE	Empty	Methylcytosine dioxygenase TET1 OS=Homo sapiens GN=TET1 PE=1 SV=2	TET1_HUMAN		235 kDa		unknown	0	0	0	0	0	0	0	0	0.0005705	0	0	0
207	TRUE	Empty	Collagen alpha-1(VI) chain OS=Homo sapiens GN=COL6A1 PE=1 SV=3	CO6A1_HUMAN		109 kDa		unknown	0	0	0	0	0	0	0	0.00091579	0	0	0	0
208	TRUE	Empty	ADP-ribosylation factor 4 OS=Homo sapiens GN=ARF4 PE=1 SV=3	ARF4_HUMAN (+1)		21 kDa		unknown	0	0	0	0	0	0	0	0	0	0	0	0
209	TRUE	Empty	ATP-dependent RNA helicase DDX3X OS=Homo sapiens GN=DDX3X PE=1 SV=3	DDX3X_HUMAN (+1)		73 kDa		unknown	0	0	0	0	0	0	0	0	0	0	0	0
211	TRUE	Empty	dense granule protein GRA6 OS=Toxoplasma_gondii_ME49 GN=TGME49_275440-t26_1-p1	TGME49_275440-t26_1-p1		23 kDa		unknown	0	0	0	0	0	0	0	0	0	0	0	0
212	TRUE	Empty	hypothetical protein OS=Toxoplasma_gondii_ME49 GN=TGME49_312330-t26_1-p1	TGME49_312330-t26_1-p1		208 kDa		unknown	0	0	0	0	0	0	0	0	0	0	0	0
213	TRUE	Empty	hypothetical protein OS=Toxoplasma_gondii_ME49 GN=TGME49_239752-t26_1-p1	TGME49_239752-t26_1-p1		102 kDa		unknown	0	0	0	0	0	0	0	0	0	0	0	0
134	TRUE	Empty	TGME49_299900-t26_1-p1-DECOY	TGME49_299900-t26_1-p1-DECOY		?		unknown	0	-1	0	0	0	0	0	0	0	0	0	0
214	TRUE	Empty	Putative E3 ubiquitin-protein ligase SH3RF2 OS=Homo sapiens GN=SH3RF2 PE=1 SV=3	SH3R2_HUMAN		79 kDa		unknown	0	0.0010305	0	0	0	0	0	0	0	0	0	0
215	TRUE	Empty	Collagen alpha-2(VI) chain OS=Homo sapiens GN=COL6A2 PE=1 SV=4	CO6A2_HUMAN		109 kDa		unknown	0.00038694	0	0	0	0	0	0	0	0	0	0	0
216	TRUE	Empty	Isoform Smooth muscle of Myosin light polypeptide 6 OS=Homo sapiens GN=MYL6	MYL6_HUMAN		17 kDa		unknown	0.0026112	0	0	0	0	0	0	0	0	0	0	0
217	TRUE	Empty	Dolichyl-diphosphooligosaccharide--protein glycosyltransferase subunit 1 OS=Homo sapiens GN=RPN1 PE=1 SV=1	RPN1_HUMAN		69 kDa		unknown	0.00064958	0	0	0	0	0	0	0	0	0	0	0
218	TRUE	Empty	Protein S100-A11 OS=Homo sapiens GN=S100A11 PE=1 SV=2	S10AB_HUMAN		12 kDa		unknown	0.0037552	0	0	0	0	0	0	0	0	0	0	0
219	TRUE	Empty	TGME49_228380-t26_1-p1-DECOY	TGME49_228380-t26_1-p1-DECOY		?		unknown	0	-1	0	0	0	0	0	0	0	0	0	0
220	TRUE	Empty	40S ribosomal protein S4, X isoform OS=Homo sapiens GN=RPS4X PE=1 SV=2	RS4X_HUMAN (+2)		30 kDa		unknown	0	0	0	0.0027027	0	0	0	0	0	0	0	0
221	TRUE	Empty	Q96EU7-DECOY	Q96EU7-DECOY		?		unknown	0	0	0	0	0	0	0	0	0	0	0	0
222	TRUE	Empty	P62750-DECOY	P62750-DECOY		?		unknown	0	0	0	0	0	-1	0	0	0	0	0	0

## Sheet: Group 1_raw
#	Visible?	Starred?	Identified Proteins (248/260)	Accession Number	Alternate ID	Molecular Weight	Protein Grouping Ambiguity	Taxonomy	BPK_1	BPK1	CST1_1	CST1	GRA6_1	GRA6	MAG1_1	MAG1	MCP4_1	MCP4	PRU_1	PRU
1	TRUE	Empty	Cluster of Isoform 4 of Acetyl-CoA carboxylase 1 OS=Homo sapiens GN=ACACA (ACACA_HUMAN)	ACACA_HUMAN [2]		266 kDa	TRUE	unknown	0.025481	0.079095	0.071274	0.026696	0.017938	0.019953	0.024158	0.023868	0.0225	0.0234	0.016562	0.025269
1.1	TRUE	Empty	Isoform 4 of Acetyl-CoA carboxylase 1 OS=Homo sapiens GN=ACACA	ACACA_HUMAN		266 kDa	TRUE	unknown	0.025481	0.079095	0.071274	0.053094	0.017938	0.019953	0.024158	0.023868	0.0225	0.0234	0.016562	0.025269
1.2	TRUE	Empty	Isoform 2 of Acetyl-CoA carboxylase 2 OS=Homo sapiens GN=ACACB	ACACB_HUMAN		277 kDa	TRUE	unknown	0	0	0	0.00029766	0	0	0	0	0	0	0	0
2	TRUE	Empty	Isoform 2 of Pyruvate carboxylase, mitochondrial OS=Homo sapiens GN=PC	PYC_HUMAN		130 kDa	TRUE	unknown	0.055157	0.075251	0.11143	0.10078	0.22445	0.10309	0.24695	0.12725	0.25569	0.12564	0.16579	0.11301
3	TRUE	Empty	SAG-related sequence SRS44 OS=Toxoplasma_gondii_ME49 GN=TGME49_264660-t26_1-p1	TGME49_264660-t26_1-p1		262 kDa		unknown	0	0.00061301	0.13574	0.082651	0.012595	0.0071013	0.019423	0.011715	0.043254	0.014975	0	0
4	TRUE	Empty	acetyl-CoA carboxylase ACC1 OS=Toxoplasma_gondii_ME49 GN=TGME49_221320-t26_1-p1	TGME49_221320-t26_1-p1		288 kDa		unknown	0.010114	0.053496	0.019508	0.0078917	0.0068187	0.015993	0.015259	0.018742	0.013996	0.019369	0.018468	0.028562
5	TRUE	Empty	Isoform 2 of Propionyl-CoA carboxylase alpha chain, mitochondrial OS=Homo sapiens GN=PCCA	PCCA_HUMAN		80 kDa		unknown	0.043249	0.077394	0.089663	0.05974	0.02441	0.028966	0.058525	0.037326	0.051893	0.046613	0	0.038451
6	TRUE	Empty	Cluster of Actin, cytoplasmic 2 OS=Homo sapiens GN=ACTG1 PE=1 SV=1 (ACTG_HUMAN)	ACTG_HUMAN [4]		42 kDa	TRUE	unknown	0.024508	0.027034	0.031971	0.021453	0.018998	0.0067015	0.020666	0.010656	0.016248	0.015872	0.017541	0.009219
6.1	TRUE	Empty	Actin, cytoplasmic 2 OS=Homo sapiens GN=ACTG1 PE=1 SV=1	ACTG_HUMAN		42 kDa	TRUE	unknown	0.05783	0.050083	0.063942	0.047387	0.018998	0.012377	0.020666	0.016318	0.016248	0.015872	0.017541	0.017127
6.2	TRUE	Empty	Actin, alpha cardiac muscle 1 OS=Homo sapiens GN=ACTC1 PE=1 SV=1	ACTC_HUMAN		42 kDa	TRUE	unknown	0.013596	0.0039854	0	0.015083	0	0.001026	0	0.0049944	0	0	0	0.0013105
6.3	TRUE	Empty	Beta-actin-like protein 2 OS=Homo sapiens GN=ACTBL2 PE=1 SV=2	ACTBL_HUMAN		42 kDa	TRUE	unknown	0.0020973	0	0	0.0018904	0	0	0	0	0	0	0	0
6.4	TRUE	Empty	POTE ankyrin domain family member I OS=Homo sapiens GN=POTEI PE=3 SV=1	POTEI_HUMAN		121 kDa	TRUE	unknown	0	0	0	0	0	0	0	0	0	0	0	0
7	TRUE	Empty	Methylcrotonoyl-CoA carboxylase subunit alpha, mitochondrial OS=Homo sapiens GN=MCCC1 PE=1 SV=3	MCCA_HUMAN		80 kDa	TRUE	unknown	0.026649	0.059063	0.077172	0.07157	0.026204	0.024541	0.04123	0.028568	0.048743	0.028733	0.030243	0.03271
8	TRUE	Empty	Cluster of Myosin-9 OS=Homo sapiens GN=MYH9 PE=1 SV=4 (MYH9_HUMAN)	MYH9_HUMAN [3]		227 kDa	TRUE	unknown	0.0044258	0.024914	0.0076462	0.0065278	0.0017183	0.016512	0	0.017712	0	0.011126	0	0.019662
8.1	TRUE	Empty	Myosin-9 OS=Homo sapiens GN=MYH9 PE=1 SV=4	MYH9_HUMAN		227 kDa	TRUE	unknown	0.0044258	0.024914	0.0076462	0.0065278	0.0017183	0.016512	0.00080109	0.017712	0	0.011126	0	0.019662
8.2	TRUE	Empty	Isoform 6 of Myosin-14 OS=Homo sapiens GN=MYH14	MYH14_HUMAN		228 kDa	TRUE	unknown	0	0	0	0	0	0	0	0	0	0	0	0
8.3	TRUE	Empty	Isoform 4 of Myosin-11 OS=Homo sapiens GN=MYH11	MYH11_HUMAN		227 kDa	TRUE	unknown	0	0	0	0	0	0	0	0	0	0	0	0
9	TRUE	Empty	hypothetical protein OS=Toxoplasma_gondii_ME49 GN=TGME49_209755-t26_1-p1	TGME49_209755-t26_1-p1		140 kDa		unknown	0	0.0011784	0.017239	0.0016725	0.0018625	0.011831	0.0078148	0.023997	0	0	0	0
10	TRUE	Empty	pyruvate carboxylase OS=Toxoplasma_gondii_ME49 GN=TGME49_284190-t26_1-p1	TGME49_284190-t26_1-p1		152 kDa	TRUE	unknown	0.0056692	0.023223	0.002873	0.002044	0.0059752	0.0077857	0.0039795	0.006768	0.0026281	0.011767	0.0015763	0.012431
11	TRUE	Empty	Cluster of Tubulin beta chain OS=Homo sapiens GN=TUBB PE=1 SV=2 (TBB5_HUMAN)	TBB5_HUMAN [3]		50 kDa	TRUE	unknown	0.0035489	0.0076063	0.0011251	0.0032018	0	0.0021778	0	0.002118	0	0.0022342	0	0.0033383
11.1	TRUE	Empty	Tubulin beta chain OS=Homo sapiens GN=TUBB PE=1 SV=2	TBB5_HUMAN		50 kDa	TRUE	unknown	0.0071044	0.0084599	0.0022502	0.0032018	0.0026742	0.0043557	0	0.0021203	0	0.0044684	0	0.0033383
11.2	TRUE	Empty	Tubulin beta-4B chain OS=Homo sapiens GN=TUBB4B PE=1 SV=1	TBB4B_HUMAN		50 kDa	TRUE	unknown	0.0026582	0.0067527	0	0	0	0	0	0.0021156	0	0	0	0
11.3	TRUE	Empty	Tubulin beta-6 chain OS=Homo sapiens GN=TUBB6 PE=1 SV=1	TBB6_HUMAN		50 kDa	TRUE	unknown	0.00088407	0	0	0	0	0	0	0	0	0	0	0
12	TRUE	Orange	microneme protein, putative OS=Toxoplasma_gondii_ME49 GN=TGME49_208730-t26_1-p1	TGME49_208730-t26_1-p1		105 kDa		unknown	0	0	0.012001	0	0	0.00077434	0	0	0.06099	0.025321	0	0
13	TRUE	Empty	60S ribosomal protein L7 OS=Homo sapiens GN=RPL7 PE=1 SV=1	RL7_HUMAN		29 kDa		unknown	0.030208	0.07573	0.040286	0.022929	0.023939	0.03899	0.031249	0.043655	0.034395	0.051999	0.044206	0.055781
14	TRUE	Empty	Cluster of Tubulin alpha-1B chain OS=Homo sapiens GN=TUBA1B PE=1 SV=1 (TBA1B_HUMAN)	TBA1B_HUMAN [2]		50 kDa	TRUE	unknown	0.0043714	0.0049972	0.0033229	0	0	0	0	0	0	0	0	0
14.1	TRUE	Empty	Tubulin alpha-1B chain OS=Homo sapiens GN=TUBA1B PE=1 SV=1	TBA1B_HUMAN		50 kDa	TRUE	unknown	0.0052456	0.0066629	0	0	0	0	0	0	0	0	0	0
14.2	TRUE	Empty	Tubulin alpha-1A chain OS=Homo sapiens GN=TUBA1A PE=1 SV=1	TBA1A_HUMAN		50 kDa	TRUE	unknown	0.0034971	0.0033314	0.0066459	0	0	0	0	0	0	0	0	0
15	TRUE	Empty	MAG1 OS=Toxoplasma_gondii_ME49 GN=TGME49_270240-t26_1-p1	TGME49_270240-t26_1-p1		49 kDa		unknown	0	0	0.039787	0.015726	0.015761	0.013691	0.071031	0.035408	0.0080879	0.006584	0	0
16	TRUE	Empty	Isoform 16 of Fibronectin OS=Homo sapiens GN=FN1	FINC_HUMAN		263 kDa		unknown	0.051613	0	0.018248	0.031375	0.0010192	0.0009369	0.0009503	0.0017103	0	0.00080096	0	0.0019946
17	TRUE	Empty	60S ribosomal protein L4 OS=Homo sapiens GN=RPL4 PE=1 SV=5	RL4_HUMAN		48 kDa		unknown	0.0018468	0.028149	0.0046796	0.0083232	0.0027807	0.012681	0.0025927	0.012126	0.0085615	0.015101	0.01027	0.018513
18	TRUE	Empty	Cluster of Vimentin OS=Homo sapiens GN=VIM PE=1 SV=4 (VIME_HUMAN)	VIME_HUMAN [2]		54 kDa	TRUE	unknown	0.086305	0.025794	0.006432	0.004576	0	0.0091301	0	0.0090911	0	0.0031931	0	0.0063613
18.1	TRUE	Empty	Vimentin OS=Homo sapiens GN=VIM PE=1 SV=4	VIME_HUMAN		54 kDa	TRUE	unknown	0.086305	0.025794	0.006432	0.004576	0	0.0091301	0	0.0090911	0	0.0031931	0	0.0063613
18.2	TRUE	Empty	Isoform 2 of Neurofilament medium polypeptide OS=Homo sapiens GN=NEFM	NFM_HUMAN		59 kDa	TRUE	unknown	0	0	0	0	0	0	0	0	0	0	0	0
19	TRUE	Empty	Keratin, type I cytoskeletal 10 OS=Homo sapiens GN=KRT10 PE=1 SV=6	K1C10_HUMAN		59 kDa		unknown	0	0.0012864	0.0034216	0.075462	0.042696	0.019207	0.0094786	0.0048361	0.0083464	0.011041	0.048808	0.017766
20	TRUE	Empty	Cluster of chaperonin protein BiP OS=Toxoplasma_gondii_ME49 GN=TGME49_311720-t26_1-p1 (TGME49_311720-t26_1-p1)	TGME49_311720-t26_1-p1 [2]		73 kDa	TRUE	unknown	0.00234	0	0.020939	0.010641	0.02133	0.011575	0.011601	0.0098591	0.0018242	0.0081676	0	0
20.1	TRUE	Empty	chaperonin protein BiP OS=Toxoplasma_gondii_ME49 GN=TGME49_311720-t26_1-p1	TGME49_311720-t26_1-p1		73 kDa	TRUE	unknown	0	0	0.020939	0.010641	0.02133	0.022003	0.011601	0.018321	0.0018242	0.0081676	0	0
20.2	TRUE	Empty	heat shock protein HSP70 OS=Toxoplasma_gondii_ME49 GN=TGME49_273760-t26_1-p1	TGME49_273760-t26_1-p1		73 kDa	TRUE	unknown	0.00234	0	0	0	0	0.0011477	0	0.0013968	0	0	0	0
21	TRUE	Empty	Keratin, type II cytoskeletal 1 OS=Homo sapiens GN=KRT1 PE=1 SV=6	K2C1_HUMAN		66 kDa	TRUE	unknown	0.0030613	0.0046661	0	0.035319	0.023969	0.01982	0.0068764	0.0051165	0.009461	0.010012	0.0034047	0.016111
22	TRUE	Empty	Isoform 2 of Serine/arginine-rich splicing factor 3 OS=Homo sapiens GN=SRSF3	SRSF3_HUMAN		19 kDa		unknown	0	0	0.032229	0.040126	0.17236	0.037735	0.16071	0.057405	0.11793	0.057463	0.21219	0.057239
23	TRUE	Empty	Cluster of Isoform 4 of Alpha-actinin-1 OS=Homo sapiens GN=ACTN1 (ACTN1_HUMAN)	ACTN1_HUMAN [3]		103 kDa	TRUE	unknown	0	0	0	0	0	0	0	0	0	0	0	0
23.1	TRUE	Empty	Isoform 4 of Alpha-actinin-1 OS=Homo sapiens GN=ACTN1	ACTN1_HUMAN		103 kDa	TRUE	unknown	0	0	0	0	0	0	0	0	0	0	0	0
23.2	TRUE	Empty	Isoform 3 of Alpha-actinin-4 OS=Homo sapiens GN=ACTN4	ACTN4_HUMAN		105 kDa	TRUE	unknown	0	0	0	0	0	0	0	0	0	0	0	0
23.3	TRUE	Empty	Alpha-actinin-2 OS=Homo sapiens GN=ACTN2 PE=1 SV=1	ACTN2_HUMAN		104 kDa	TRUE	unknown	0	0	0	0	0	0	0	0	0	0	0	0
24	TRUE	Empty	acetyl-coA carboxylase ACC2 OS=Toxoplasma_gondii_ME49 GN=TGME49_218560-t26_1-p1	TGME49_218560-t26_1-p1		365 kDa	TRUE	unknown	0	0.0090617	0.00029394	0	0	0	0	0.00027697	0	0.00072962	0	0.0017443
25	TRUE	Empty	heat shock protein 90, putative OS=Toxoplasma_gondii_ME49 GN=TGME49_244560-t26_1-p1	TGME49_244560-t26_1-p1		97 kDa	TRUE	unknown	0	0	0	0.0058744	0	0.011416	0	0.011115	0	0.0029279	0	0
26	TRUE	Empty	Histone H4 OS=Homo sapiens GN=HIST1H4A PE=1 SV=2	H4_HUMAN		11 kDa		unknown	0.088047	0.043762	0.0485	0.082812	0.046111	0.056328	0.042994	0.050271	0.070985	0.086679	0.042575	0.047967
27	TRUE	Orange	microneme protein, putative OS=Toxoplasma_gondii_ME49 GN=TGME49_208740-t26_1-p1	TGME49_208740-t26_1-p1		66 kDa		unknown	0	0	0	0	0	0	0	0	0.016034	0.013868	0	0
28	TRUE	Empty	Cluster of Histone H3.1 OS=Homo sapiens GN=HIST1H3A PE=1 SV=2 (H31_HUMAN)	H31_HUMAN [4]		15 kDa	TRUE	unknown	0	0	0.029385	0.0078397	0	0	0	0	0	0	0	0
28.1	TRUE	Empty	Histone H3.1 OS=Homo sapiens GN=HIST1H3A PE=1 SV=2	H31_HUMAN		15 kDa	TRUE	unknown	0	0	0.029385	0.010453	0	0	0	0	0	0	0	0
28.2	TRUE	Empty	Histone H3.3 OS=Homo sapiens GN=H3F3A PE=1 SV=2	H33_HUMAN		15 kDa	TRUE	unknown	0	0	0	0.0052265	0	0	0	0	0	0	0	0
28.3	TRUE	Empty	histone H3.3 OS=Toxoplasma_gondii_ME49 GN=TGME49_218260-t26_1-p1	TGME49_218260-t26_1-p1 (+1)		15 kDa	TRUE	unknown	0	0	0	0	0	0	0	0	0	0	0	0
29	TRUE	Empty	Cluster of Isoform 3 of Putative RNA-binding protein Luc7-like 2 OS=Homo sapiens GN=LUC7L2 (LC7L2_HUMAN)	LC7L2_HUMAN [2]		47 kDa	TRUE	unknown	0	0	0	0	0.021366	0.0061616	0.017076	0.013311	0.018796	0.0079014	0.033819	0.0072356
29.1	TRUE	Empty	Isoform 3 of Putative RNA-binding protein Luc7-like 2 OS=Homo sapiens GN=LUC7L2	LC7L2_HUMAN		47 kDa	TRUE	unknown	0	0	0	0	0.021366	0.009943	0.017076	0.013311	0.018796	0.01275	0.033819	0.011431
29.2	TRUE	Empty	Isoform 2 of Putative RNA-binding protein Luc7-like 1 OS=Homo sapiens GN=LUC7L	LUC7L_HUMAN		44 kDa	TRUE	unknown	0	0	0	0	0	0.0023802	0	0	0	0.0030523	0	0.0030404
30	TRUE	Empty	Isoform 3 of Pyruvate kinase PKM OS=Homo sapiens GN=PKM	KPYM_HUMAN		58 kDa		unknown	0.010698	0.03254	0	0.0055101	0	0.003642	0	0.0035459	0	0.0028022	0	0.0037217
31	TRUE	Empty	60S ribosomal protein L18 OS=Homo sapiens GN=RPL18 PE=1 SV=2	RL18_HUMAN		22 kDa		unknown	0.0041946	0.015984	0.015943	0.015123	0.029871	0.024326	0.027852	0.023684	0.03832	0.024956	0.06895	0.049717
32	TRUE	Empty	Cluster of Elongation factor 1-alpha 1 OS=Homo sapiens GN=EEF1A1 PE=1 SV=1 (EF1A1_HUMAN)	EF1A1_HUMAN [4]		50 kDa	TRUE	unknown	0.0025604	0.0097564	0	0.0030771	0	0.00087706	0	0	0	0	0	0
32.1	TRUE	Empty	Elongation factor 1-alpha 1 OS=Homo sapiens GN=EEF1A1 PE=1 SV=1	EF1A1_HUMAN (+1)		50 kDa	TRUE	unknown	0.0025604	0.0097564	0	0.0030771	0	0.00087706	0	0	0	0	0	0
32.2	TRUE	Empty	elongation factor 1-alpha (EF-1-ALPHA), putative OS=Toxoplasma_gondii_ME49 GN=TGME49_286420-t26_1-p1	TGME49_286420-t26_1-p1 (+1)		49 kDa	TRUE	unknown	0	0	0	0	0	0	0	0	0	0	0	0
33	TRUE	Empty	Histone H2B type F-S OS=Homo sapiens GN=H2BFS PE=1 SV=2	H2BFS_HUMAN		14 kDa		unknown	0.075104	0.017887	0.031717	0.033848	0	0.015349	0.0087865	0.014943	0	0.0078729	0	0.011763
34	TRUE	Empty	Cluster of Isoform 2 of Filamin-A OS=Homo sapiens GN=FLNA (FLNA_HUMAN)	FLNA_HUMAN [2]		281 kDa	TRUE	unknown	0.0035859	0.0034057	0.00037859	0	0	0	0	0	0	0	0	0
34.1	TRUE	Empty	Isoform 2 of Filamin-A OS=Homo sapiens GN=FLNA	FLNA_HUMAN		281 kDa	TRUE	unknown	0.0035859	0.0034057	0.00037859	0	0	0	0	0	0	0	0	0
34.2	TRUE	Empty	Filamin-B OS=Homo sapiens GN=FLNB PE=1 SV=2	FLNB_HUMAN		277 kDa	TRUE	unknown	0	0	0	0	0	0	0	0	0	0	0	0
35	TRUE	Empty	60S ribosomal protein L15 OS=Homo sapiens GN=RPL15 PE=1 SV=2	RL15_HUMAN		24 kDa		unknown	0.0077313	0.02946	0.0048975	0.010453	0.032755	0.013337	0	0.012985	0	0	0	0
36	TRUE	Empty	Cluster of Keratin, type II cytoskeletal 2 epidermal OS=Homo sapiens GN=KRT2 PE=1 SV=2 (K22E_HUMAN)	K22E_HUMAN [5]		65 kDa	TRUE	unknown	0.0027964	0	0	0.0041281	0	0.0072636	0	0.001551	0	0.0016556	0	0.0054939
36.1	TRUE	Empty	Keratin, type II cytoskeletal 2 epidermal OS=Homo sapiens GN=KRT2 PE=1 SV=2	K22E_HUMAN		65 kDa	TRUE	unknown	0	0	0	0.0033371	0	0.0072636	0	0.0014733	0	0.0015524	0	0.0092781
36.2	TRUE	Empty	Keratin, type II cytoskeletal 79 OS=Homo sapiens GN=KRT79 PE=1 SV=2	K2C79_HUMAN		58 kDa	TRUE	unknown	0	0	0	0	0	0	0	0	0	0	0	0
36.3	TRUE	Empty	Keratin, type II cytoskeletal 1b OS=Homo sapiens GN=KRT77 PE=2 SV=3	K2C1B_HUMAN		62 kDa	TRUE	unknown	0	0	0	0.004919	0	0.0013384	0	0.0016288	0	0.00085812	0	0.0017096
36.4	TRUE	Empty	Keratin, type II cytoskeletal 6B OS=Homo sapiens GN=KRT6B PE=1 SV=5	K2C6B_HUMAN		60 kDa	TRUE	unknown	0.0027964	0	0	0	0	0	0	0	0	0.0017588	0	0
36.5	TRUE	Empty	Keratin, type II cytoskeletal 3 OS=Homo sapiens GN=KRT3 PE=1 SV=3	K2C3_HUMAN		64 kDa	TRUE	unknown	0	0	0	0	0	0	0	0	0	0	0	0
37	TRUE	Empty	Isoform 3 of Unconventional myosin-Ic OS=Homo sapiens GN=MYO1C	MYO1C_HUMAN		122 kDa		unknown	0	0.0028269	0.002871	0.0013617	0	0.00037048	0	0.0013526	0	0	0	0
38	TRUE	Empty	rhoptry protein ROP1 OS=Toxoplasma_gondii_ME49 GN=TGME49_309590-t26_1-p1	TGME49_309590-t26_1-p1		48 kDa		unknown	0	0.0050532	0	0	0	0	0	0.0021108	0.0054645	0.011121	0.014748	0.023263
39	TRUE	Empty	Annexin A2 OS=Homo sapiens GN=ANXA2 PE=1 SV=2	ANXA2_HUMAN		39 kDa		unknown	0.045361	0.0088642	0.0088416	0.0062903	0	0	0	0	0	0	0	0
40	TRUE	Empty	60S ribosomal protein L19 OS=Homo sapiens GN=RPL19 PE=1 SV=1	RL19_HUMAN		23 kDa		unknown	0	0.022997	0.010195	0.014506	0.024232	0.013814	0.011297	0.016811	0	0.0075917	0.022373	0.015124
41	TRUE	Empty	40S ribosomal protein S8 OS=Homo sapiens GN=RPS8 PE=1 SV=2	RS8_HUMAN		24 kDa		unknown	0.011374	0.0072235	0.0096067	0.0068346	0.028542	0.013017	0.02129	0.015841	0.023434	0.0095383	0.010541	0
42	TRUE	Empty	Cluster of Histone H2A type 1-D OS=Homo sapiens GN=HIST1H2AD PE=1 SV=2 (H2A1D_HUMAN)	H2A1D_HUMAN [7]		14 kDa	TRUE	unknown	0.012132	0	0	0	0	0.0059505	0	0	0	0	0	0
42.1	TRUE	Empty	Histone H2A type 1-D OS=Homo sapiens GN=HIST1H2AD PE=1 SV=2	H2A1D_HUMAN (+3)		14 kDa	TRUE	unknown	0.012132	0	0	0	0	0.0059505	0	0	0	0	0	0
42.2	TRUE	Empty	Histone H2A type 1-B/E OS=Homo sapiens GN=HIST1H2AB PE=1 SV=2	H2A1B_HUMAN (+2)		14 kDa	TRUE	unknown	0	0	0	0	0	0.0059505	0	0	0	0.0076307	0	0
43	TRUE	Empty	Isoform 3 of Transformer-2 protein homolog beta OS=Homo sapiens GN=TRA2B	TRA2B_HUMAN		34 kDa		unknown	0	0	0	0	0.025263	0.021488	0.023555	0.013075	0.025927	0.010333	0.023326	0.027448
44	TRUE	Empty	Isoform 4 of Serine/arginine-rich splicing factor 7 OS=Homo sapiens GN=SRSF7	SRSF7_HUMAN		26 kDa		unknown	0	0	0	0	0.031523	0.0068457	0.044088	0.012497	0.02696	0.013168	0.058211	0.013117
45	TRUE	Empty	Isoform ASF-3 of Serine/arginine-rich splicing factor 1 OS=Homo sapiens GN=SRSF1	SRSF1_HUMAN		22 kDa		unknown	0	0	0	0	0.029536	0.023092	0.011016	0.018735	0.012125	0.029612	0.010908	0.031954
46	TRUE	Empty	Keratin, type I cytoskeletal 9 OS=Homo sapiens GN=KRT9 PE=1 SV=3	K1C9_HUMAN		62 kDa		unknown	0.0025316	0.0024117	0	0.0068456	0.011435	0.0074501	0	0.0068001	0	0.0047768	0	0.0047582
47	TRUE	Empty	Cluster of Isoform 2 of RNA-binding motif protein, X chromosome OS=Homo sapiens GN=RBMX (RBMX_HUMAN)	RBMX_HUMAN [2]		22 kDa	TRUE	unknown	0	0	0	0	0	0.023681	0	0.021615	0	0.030367	0.011601	0.03529
47.1	TRUE	Empty	Isoform 2 of RNA-binding motif protein, X chromosome OS=Homo sapiens GN=RBMX	RBMX_HUMAN		22 kDa	TRUE	unknown	0	0	0	0	0	0.023681	0	0.021615	0	0.030367	0.011601	0.03529
47.2	TRUE	Empty	RNA-binding motif protein, X-linked-like-3 OS=Homo sapiens GN=RBMXL3 PE=2 SV=2	RMXL3_HUMAN		115 kDa	TRUE	unknown	0	0	0	0	0	0	0	0	0	0	0	0
48	TRUE	Empty	Cluster of Histone H1.4 OS=Homo sapiens GN=HIST1H1E PE=1 SV=2 (H14_HUMAN)	H14_HUMAN [2]		22 kDa	TRUE	unknown	0	0	0	0	0	0	0	0	0	0	0	0
48.1	TRUE	Empty	Histone H1.4 OS=Homo sapiens GN=HIST1H1E PE=1 SV=2	H14_HUMAN		22 kDa	TRUE	unknown	0	0	0	0	0	0	0	0	0	0	0	0
48.2	TRUE	Empty	Histone H1.2 OS=Homo sapiens GN=HIST1H1C PE=1 SV=2	H12_HUMAN		21 kDa	TRUE	unknown	0	0	0	0	0	0	0	0	0	0	0	0
49	TRUE	Orange	hypothetical protein OS=Toxoplasma_gondii_ME49 GN=TGME49_261650-t26_1-p1	TGME49_261650-t26_1-p1		125 kDa		unknown	0	0	0	0	0	0	0	0	0	0.001748	0	0
50	TRUE	Empty	Serpin H1 OS=Homo sapiens GN=SERPINH1 PE=1 SV=2	SERPH_HUMAN		46 kDa		unknown	0.015093	0	0.011951	0.003401	0	0.0018506	0	0.0022522	0	0.0059329	0	0.0047279
51	TRUE	Empty	Isoform 2 of Splicing factor U2AF 65 kDa subunit OS=Homo sapiens GN=U2AF2	U2AF2_HUMAN		53 kDa		unknown	0	0	0.0042425	0.0030183	0	0.012318	0	0.0079952	0	0.0052653	0	0.013637
52	TRUE	Empty	Isoform 3 of Heterogeneous nuclear ribonucleoprotein R OS=Homo sapiens GN=HNRNPR	HNRPR_HUMAN		67 kDa	TRUE	unknown	0	0	0	0	0	0.0091008	0	0.006329	0	0.0066688	0	0.012455
53	TRUE	Empty	60S ribosomal protein L23a OS=Homo sapiens GN=RPL23A PE=1 SV=1	RL23A_HUMAN		18 kDa		unknown	0.01011	0	0	0.018226	0	0.017356	0	0.015087	0	0.019077	0	0.015835
54	TRUE	Empty	protein disulfide isomerase OS=Toxoplasma_gondii_ME49 GN=TGME49_211680-t26_1-p1	TGME49_211680-t26_1-p1		53 kDa		unknown	0	0	0	0	0	0.008212	0	0.0059964	0	0	0	0
55	TRUE	Empty	Isoform 6 of RNA-binding protein EWS OS=Homo sapiens GN=EWSR1	EWS_HUMAN		63 kDa		unknown	0	0	0.0016652	0	0.0019789	0.0058018	0	0.0023536	0	0.0057866	0.0036543	0.005764
56	TRUE	Empty	Isoform 4 of Myosin-10 OS=Homo sapiens GN=MYH10	MYH10_HUMAN		229 kDa	TRUE	unknown	0	0	0.0019912	0.0014166	0	0.00057815	0	0	0	0	0	0
57	TRUE	Empty	Non-histone chromosomal protein HMG-17 OS=Homo sapiens GN=HMGN2 PE=1 SV=3	HMGN2_HUMAN		9 kDa		unknown	0	0	0	0.039489	0.026386	0.01719	0.024602	0.01046	0.02708	0.011022	0.073087	0.021958
58	TRUE	Empty	60S ribosomal protein L7a OS=Homo sapiens GN=RPL7A PE=1 SV=2	RL7A_HUMAN		30 kDa		unknown	0	0.011297	0	0	0	0.0087245	0	0.010618	0	0.0037293	0	0.0037147
59	TRUE	Empty	60S ribosomal protein L29 OS=Homo sapiens GN=RPL29 PE=1 SV=2	RL29_HUMAN		18 kDa		unknown	0	0.0047248	0	0.013411	0.029871	0.0048652	0.027852	0.011842	0	0.0062389	0.05516	0.0093219
60	TRUE	Empty	Isoform 2 of Glyceraldehyde-3-phosphate dehydrogenase OS=Homo sapiens GN=GAPDH	G3P_HUMAN		32 kDa		unknown	0.041717	0	0	0	0	0	0	0	0	0	0	0
61	TRUE	Empty	hypothetical protein OS=Toxoplasma_gondii_ME49 GN=TGME49_203600-t26_1-p1	TGME49_203600-t26_1-p1		47 kDa		unknown	0	0	0	0	0	0	0	0	0	0	0	0
62	TRUE	Empty	protein disulfide isomerase-related protein (provisional), putative OS=Toxoplasma_gondii_ME49 GN=TGME49_249270-t26_1-p1	TGME49_249270-t26_1-p1		60 kDa		unknown	0	0	0	0	0	0.0063639	0	0.0051633	0	0.00090675	0	0
63	TRUE	Empty	Ras GTPase-activating-like protein IQGAP1 OS=Homo sapiens GN=IQGAP1 PE=1 SV=1	IQGA1_HUMAN		189 kDa		unknown	0	0.00090675	0	0	0	0	0	0	0	0	0	0
64	TRUE	Empty	Ubiquitin-40S ribosomal protein S27a OS=Homo sapiens GN=RPS27A PE=1 SV=2	RS27A_HUMAN		18 kDa		unknown	0.0075826	0.0096313	0	0.0045564	0.015223	0.0049588	0.0070968	0.0030174	0.0078114	0.0063589	0	0.0063341
65	TRUE	Empty	40S ribosomal protein S30 OS=Homo sapiens GN=FAU PE=1 SV=1	RS30_HUMAN		7 kDa		unknown	0	0	0	0.024095	0	0.039334	0	0.031913	0	0.05044	0	0.025122
66	TRUE	Empty	Fibulin-2 OS=Homo sapiens GN=FBLN2 PE=1 SV=2	FBLN2_HUMAN		127 kDa		unknown	0.0056613	0	0.0016877	0.0024014	0	0	0	0	0	0	0	0
67	TRUE	Empty	RNA-binding protein FUS OS=Homo sapiens GN=FUS PE=1 SV=1	FUS_HUMAN		53 kDa		unknown	0	0	0	0	0	0.0058826	0	0.0071592	0	0.0028289	0	0.0037571
68	TRUE	Empty	60S ribosomal protein L18a OS=Homo sapiens GN=RPL18A PE=1 SV=2	RL18A_HUMAN		21 kDa		unknown	0	0.02561	0	0	0	0	0	0	0	0	0	0
69	TRUE	Empty	Isoform 3 of RNA-binding protein 39 OS=Homo sapiens GN=RBM39	RBM39_HUMAN		59 kDa		unknown	0	0.0014174	0	0	0	0.0029526	0	0.0035933	0	0.0028397	0	0.0037715
70	TRUE	Empty	60S ribosomal protein L27a OS=Homo sapiens GN=RPL27A PE=1 SV=2	RL27A_HUMAN		17 kDa		unknown	0	0.010152	0	0	0	0.010454	0	0.006361	0	0.013405	0	0.010015
71	TRUE	Empty	78 kDa glucose-regulated protein OS=Homo sapiens GN=HSPA5 PE=1 SV=2	GRP78_HUMAN		72 kDa	TRUE	unknown	0.010249	0	0	0	0	0	0	0	0	0	0	0
72	TRUE	Empty	hypothetical protein OS=Toxoplasma_gondii_ME49 GN=TGME49_213067-t26_1-p1	TGME49_213067-t26_1-p1		50 kDa		unknown	0	0	0	0	0	0	0	0	0	0	0	0
73	TRUE	Empty	60S ribosomal protein L3 OS=Homo sapiens GN=RPL3 PE=1 SV=2	RL3_HUMAN		46 kDa	TRUE	unknown	0	0.0037282	0	0	0	0	0	0	0	0	0	0
74	TRUE	Empty	60S ribosomal protein L24 OS=Homo sapiens GN=RPL24 PE=1 SV=1	RL24_HUMAN		18 kDa		unknown	0	0	0	0	0	0.0098544	0	0.011993	0	0.0063184	0	0.0062938
75	TRUE	Empty	Endoplasmin OS=Homo sapiens GN=HSP90B1 PE=1 SV=1	ENPL_HUMAN		92 kDa	TRUE	unknown	0.0073654	0	0	0	0	0	0	0	0	0	0	0
76	TRUE	Empty	High mobility group nucleosome-binding domain-containing protein 4 OS=Homo sapiens GN=HMGN4 PE=1 SV=3	HMGN4_HUMAN		10 kDa		unknown	0	0	0	0.015796	0	0.0085952	0	0	0.01354	0	0	0.010979
77	TRUE	Empty	Isoform 6 of Prelamin-A/C OS=Homo sapiens GN=LMNA	LMNA_HUMAN		69 kDa		unknown	0.0089905	0	0	0	0	0	0	0	0	0	0	0
78	TRUE	Empty	40S ribosomal protein S23 OS=Homo sapiens GN=RPS23 PE=1 SV=3	RS23_HUMAN		16 kDa		unknown	0	0.010507	0	0	0	0	0	0	0	0	0	0
79	TRUE	Empty	ribosomal protein RPL3 OS=Toxoplasma_gondii_ME49 GN=TGME49_227360-t26_1-p1	TGME49_227360-t26_1-p1		44 kDa	TRUE	unknown	0	0	0	0	0	0.0019886	0	0.0024201	0	0	0	0.0088906
80	TRUE	Empty	rhoptry protein ROP8 OS=Toxoplasma_gondii_ME49 GN=TGME49_215775-t26_1-p1	TGME49_215775-t26_1-p1		66 kDa		unknown	0	0	0	0	0	0.0033633	0	0.0032746	0	0.0025878	0	0.0034369
81	TRUE	Empty	hypothetical protein OS=Toxoplasma_gondii_ME49 GN=TGME49_248160-t26_1-p1	TGME49_248160-t26_1-p1		122 kDa		unknown	0	0	0	0	0.0010775	0	0	0	0.0011058	0	0.0019897	0.00044833
82	TRUE	Empty	Cluster of Isoform 7 of Tropomyosin alpha-3 chain OS=Homo sapiens GN=TPM3 (TPM3_HUMAN)	TPM3_HUMAN [3]		19 kDa	TRUE	unknown	0.0049911	0	0	0	0	0	0	0	0	0	0	0
82.1	TRUE	Empty	Isoform 7 of Tropomyosin alpha-3 chain OS=Homo sapiens GN=TPM3	TPM3_HUMAN (+1)		19 kDa	TRUE	unknown	0.0049911	0	0	0	0	0	0	0	0	0	0	0
82.2	TRUE	Empty	Tropomyosin beta chain OS=Homo sapiens GN=TPM2 PE=1 SV=1	TPM2_HUMAN		29 kDa	TRUE	unknown	0	0	0	0	0	0	0	0	0	0	0	0
83	TRUE	Empty	Galectin-1 OS=Homo sapiens GN=LGALS1 PE=1 SV=2	LEG1_HUMAN		15 kDa		unknown	0.029207	0	0.014801	0	0	0	0	0	0	0	0	0
84	TRUE	Empty	Isoform 2 of Peptidyl-prolyl cis-trans isomerase A OS=Homo sapiens GN=PPIA	PPIA_HUMAN		11 kDa		unknown	0.052573	0	0	0	0	0	0	0	0	0	0	0
85	TRUE	Empty	Isoform 4 of Splicing factor U2AF 35 kDa subunit OS=Homo sapiens GN=U2AF1	U2AF1_HUMAN (+1)		20 kDa		unknown	0	0	0	0	0	0.0092643	0	0.0056373	0	0.00594	0	0.023668
86	TRUE	Empty	40S ribosomal protein S2 OS=Homo sapiens GN=RPS2 PE=1 SV=2	RS2_HUMAN		31 kDa		unknown	0	0.0051279	0	0	0	0	0	0	0	0	0	0
87	TRUE	Empty	TGME49_203750-t26_1-p1-DECOY	TGME49_203750-t26_1-p1-DECOY		?		unknown	0	0	0	0	-1	0	-1	-1	-1	-1	-1	0
88	TRUE	Empty	Isoform 2 of Chromodomain-helicase-DNA-binding protein 2 OS=Homo sapiens GN=CHD2	CHD2_HUMAN		57 kDa		unknown	0	0	0	0	0	0	0	0	0.0072969	0	0	0
89	TRUE	Empty	Isoform 5 of Protein disulfide-isomerase A6 OS=Homo sapiens GN=PDIA6	PDIA6_HUMAN		48 kDa		unknown	0.0064639	0.0034147	0.0040947	0	0	0	0	0	0	0	0	0
90	TRUE	Empty	Isoform 5 of Serine/arginine-rich splicing factor 10 OS=Homo sapiens GN=SRSF10	SRS10_HUMAN		20 kDa		unknown	0	0	0	0	0	0.0093766	0	0.011411	0	0.0090181	0	0.011977
91	TRUE	Empty	60S ribosomal protein L6 OS=Homo sapiens GN=RPL6 PE=1 SV=3	RL6_HUMAN		33 kDa		unknown	0	0.0026085	0	0	0	0	0	0	0	0	0	0
92	TRUE	Empty	Myosin regulatory light chain 12A OS=Homo sapiens GN=MYL12A PE=1 SV=2	ML12A_HUMAN (+1)		20 kDa		unknown	0	0.0087864	0	0	0	0	0	0	0	0	0	0
93	TRUE	Empty	60S ribosomal protein L28 OS=Homo sapiens GN=RPL28 PE=1 SV=3	RL28_HUMAN		16 kDa		unknown	0	0.0054835	0	0	0	0	0	0	0	0	0	0
94	TRUE	Empty	60S ribosomal protein L13a OS=Homo sapiens GN=RPL13A PE=1 SV=2	RL13A_HUMAN		24 kDa		unknown	0	0.011102	0	0	0	0.0038107	0	0	0	0	0	0
95	TRUE	Empty	Isoform 2 of Caveolin-1 OS=Homo sapiens GN=CAV1	CAV1_HUMAN		20 kDa		unknown	0	0.012661	0	0.0048354	0	0.0052624	0	0	0	0	0	0
96	TRUE	Empty	Isoform 8 of Plectin OS=Homo sapiens GN=PLEC	PLEC_HUMAN		532 kDa		unknown	0	0	0	0	0	0	0	0.00020768	0	0	0	0
97	TRUE	Empty	Isoform 5 of Heterogeneous nuclear ribonucleoprotein Q OS=Homo sapiens GN=SYNCRIP	HNRPQ_HUMAN		46 kDa	TRUE	unknown	0	0	0	0.0017337	0	0.0056603	0	0.0045924	0	0	0	0.0024101
98	TRUE	Empty	Isoform 2 of Polymerase I and transcript release factor OS=Homo sapiens GN=PTRF	PTRF_HUMAN		33 kDa		unknown	0.014458	0	0	0	0	0	0	0	0	0	0	0
99	TRUE	Empty	hypothetical protein OS=Toxoplasma_gondii_ME49 GN=TGME49_203290-t26_1-p1	TGME49_203290-t26_1-p1		36 kDa		unknown	0	0	0.021193	0	0	0.0023441	0	0	0	0	0	0
100	TRUE	Empty	Isoform HMG-R of High mobility group protein HMG-I/HMG-Y OS=Homo sapiens GN=HMGA1	HMGA1_HUMAN		20 kDa		unknown	0	0	0	0	0	0.0064824	0	0.0078891	0	0.0055418	0	0
101	TRUE	Empty	protein disulfide-isomerase domain-containing protein OS=Toxoplasma_gondii_ME49 GN=TGME49_238040-t26_1-p1	TGME49_238040-t26_1-p1		153 kDa		unknown	0	0	0	0	0	0.00056137	0	0.00068319	0	0	0	0
102	TRUE	Empty	dense granule protein GRA2 OS=Toxoplasma_gondii_ME49 GN=TGME49_227620-t26_1-p1	TGME49_227620-t26_1-p1		20 kDa		unknown	0	0	0	0	0	0.0041815	0	0	0	0	0	0
103	TRUE	Empty	Histone H1.5 OS=Homo sapiens GN=HIST1H1B PE=1 SV=3	H15_HUMAN		23 kDa	TRUE	unknown	0	0	0	0	0	0.0068457	0	0.0083313	0	0.0043893	0	0.0043722
104	TRUE	Empty	40S ribosomal protein S16 OS=Homo sapiens GN=RPS16 PE=1 SV=2	RS16_HUMAN		16 kDa		unknown	0	0.015436	0	0	0	0.0052984	0	0.0064482	0	0.0033972	0	0
105	TRUE	Empty	dense granule protein GRA7 OS=Toxoplasma_gondii_ME49 GN=TGME49_203310-t26_1-p1	TGME49_203310-t26_1-p1		26 kDa		unknown	0	0	0.0084669	0	0	0.0065557	0	0.0039891	0	0.0042033	0	0
106	TRUE	Empty	40S ribosomal protein S26 OS=Homo sapiens GN=RPS26 PE=1 SV=3	RS26_HUMAN		13 kDa		unknown	0	0.0065325	0	0	0	0.0067267	0	0.0040932	0	0	0	0.0042962
107	TRUE	Empty	Isoform 3 of ATP synthase subunit alpha, mitochondrial OS=Homo sapiens GN=ATP5A1	ATPA_HUMAN		60 kDa		unknown	0.0014851	0.002717	0.0037631	0	0	0.0014568	0	0.0017729	0	0	0	0
108	TRUE	Empty	Q16825-DECOY	Q16825-DECOY		?		unknown	0	0	0	0	0	-1	0	0	0	0	0	0
109	TRUE	Empty	Annexin A1 OS=Homo sapiens GN=ANXA1 PE=1 SV=2	ANXA1_HUMAN		39 kDa		unknown	0.012535	0	0	0	0	0	0	0	0	0	0	0
110	TRUE	Empty	Isoform Short of Heterogeneous nuclear ribonucleoprotein U OS=Homo sapiens GN=HNRNPU	HNRPU_HUMAN		89 kDa		unknown	0	0.00091059	0	0	0	0.00093766	0	0	0	0.0012024	0	0.0017966
111	TRUE	Empty	60S ribosomal protein L10 OS=Homo sapiens GN=RPL10 PE=1 SV=4	RL10_HUMAN		25 kDa		unknown	0	0	0	0	0	0.0036148	0	0	0	0	0	0.0046174
112	TRUE	Empty	dense granule protein GRA12 OS=Toxoplasma_gondii_ME49 GN=TGME49_288650-t26_1-p1	TGME49_288650-t26_1-p1		48 kDa		unknown	0	0	0	0	0	0.0053227	0	0.0043185	0	0	0	0
113	TRUE	Empty	dense granule protein GRA9 OS=Toxoplasma_gondii_ME49 GN=TGME49_251540-t26_1-p1	TGME49_251540-t26_1-p1		35 kDa		unknown	0	0	0	0	0	0.0048652	0	0.005921	0	0	0	0
114	TRUE	Empty	Stress-70 protein, mitochondrial OS=Homo sapiens GN=HSPA9 PE=1 SV=2	GRP75_HUMAN		74 kDa		unknown	0	0	0	0	0	0.0011393	0	0.0013865	0	0.001461	0	0.0014553
115	TRUE	Empty	40S ribosomal protein S6 OS=Homo sapiens GN=RPS6 PE=1 SV=1	RS6_HUMAN		29 kDa		unknown	0	0	0	0	0	0.0031067	0	0.0037809	0	0	0	0.0039684
116	TRUE	Empty	coatomer gamma 2-subunit protein, putative OS=Toxoplasma_gondii_ME49 GN=TGME49_273370-t26_1-p1	TGME49_273370-t26_1-p1		112 kDa		unknown	0.00037768	0.00071958	0	0.00068084	0	0	0	0	0	0	0	0
117	TRUE	Empty	TGME49_306480-t26_1-p1-DECOY	TGME49_306480-t26_1-p1-DECOY		?		unknown	0	0	0	0	0	0	0	0	0	0	0	0
118	TRUE	Empty	Annexin A5 OS=Homo sapiens GN=ANXA5 PE=1 SV=2	ANXA5_HUMAN		36 kDa		unknown	0.0098574	0	0	0	0	0	0	0	0	0	0	0
119	TRUE	Empty	Isoform 2 of Superoxide dismutase [Mn], mitochondrial OS=Homo sapiens GN=SOD2	SODM_HUMAN		21 kDa		unknown	0.015082	0	0	0	0	0	0	0	0	0	0	0
120	TRUE	Empty	Isoform 2 of Dihydropyrimidinase-related protein 2 OS=Homo sapiens GN=DPYSL2	DPYL2_HUMAN		58 kDa		unknown	0.0044138	0	0	0	0	0	0	0	0	0	0	0
121	TRUE	Empty	60S ribosomal protein L36a-like OS=Homo sapiens GN=RPL36AL PE=1 SV=3	RL36L_HUMAN		12 kDa		unknown	0	0	0	0	0	0	0	0	0	0	0	0
122	TRUE	Empty	60S ribosomal protein L8 OS=Homo sapiens GN=RPL8 PE=1 SV=2	RL8_HUMAN		28 kDa		unknown	0	0	0	0	0	0	0	0	0	0	0	0.0076897
123	TRUE	Empty	rhoptry protein ROP7 OS=Toxoplasma_gondii_ME49 GN=TGME49_295110-t26_1-p1	TGME49_295110-t26_1-p1 (+1)		63 kDa		unknown	0	0	0	0	0	0.0013453	0	0.0016373	0	0.0017252	0	0.0017185
124	TRUE	Empty	hypothetical protein OS=Toxoplasma_gondii_ME49 GN=TGME49_310790-t26_1-p1	TGME49_310790-t26_1-p1		25 kDa		unknown	0	0	0.0091242	0.0064913	0	0	0	0	0	0	0	0
125	TRUE	Empty	myosin A OS=Toxoplasma_gondii_ME49 GN=TGME49_235470-t26_1-p1	TGME49_235470-t26_1-p1		93 kDa		unknown	0	0	0	0	0	0	0	0	0	0	0	0
126	TRUE	Empty	Peptidyl-prolyl cis-trans isomerase B OS=Homo sapiens GN=PPIB PE=1 SV=2	PPIB_HUMAN		24 kDa		unknown	0.0091272	0	0	0	0	0	0	0	0	0	0	0
127	TRUE	Empty	40S ribosomal protein S9 OS=Homo sapiens GN=RPS9 PE=1 SV=3	RS9_HUMAN		23 kDa		unknown	0	0.0038724	0	0	0	0	0	0	0	0	0	0
128	TRUE	Empty	High mobility group nucleosome-binding domain-containing protein 3 OS=Homo sapiens GN=HMGN3 PE=1 SV=2	HMGN3_HUMAN		8 kDa		unknown	0.0039828	0	0	0.0071798	0	0	0	0	0	0.0064415	0	0
129	TRUE	Empty	ribosomal protein RPL7 OS=Toxoplasma_gondii_ME49 GN=TGME49_314810-t26_1-p1	TGME49_314810-t26_1-p1		30 kDa		unknown	0	0.0029118	0	0	0	0.0014992	0	0.0018245	0	0.0019225	0	0.001915
130	TRUE	Empty	60S ribosomal protein L14 OS=Homo sapiens GN=RPL14 PE=1 SV=4	RL14_HUMAN		23 kDa		unknown	0	0	0	0	0	0	0	0.0043788	0	0.0046139	0	0
131	TRUE	Empty	Protein disulfide-isomerase OS=Homo sapiens GN=P4HB PE=1 SV=3	PDIA1_HUMAN		57 kDa		unknown	0.0038809	0	0	0	0	0	0	0	0	0	0	0
132	TRUE	Empty	60S ribosomal protein L21 OS=Homo sapiens GN=RPL21 PE=1 SV=2	RL21_HUMAN		19 kDa		unknown	0	0	0	0	0	0	0	0.005884	0	0	0	0
133	TRUE	Empty	Isoform 2 of Mediator of RNA polymerase II transcription subunit 12 OS=Homo sapiens GN=MED12	MED12_HUMAN		243 kDa		unknown	0	0	0	0	0	0.00017742	0	0.00021593	0	0	0	0
134	TRUE	Empty	TGME49_299900-t26_1-p1-DECOY	TGME49_299900-t26_1-p1-DECOY		?		unknown	0	-1	0	0	0	0	0	0	0	0	0	0
135	TRUE	Empty	TATA-binding protein-associated factor 2N OS=Homo sapiens GN=TAF15 PE=1 SV=1	RBP56_HUMAN		62 kDa		unknown	0	0	0	0	0	0.00065335	0	0	0	0.0025135	0	0.00083456
136	TRUE	Empty	Macrophage migration inhibitory factor OS=Homo sapiens GN=MIF PE=1 SV=4	MIF_HUMAN		12 kDa		unknown	0	0.013065	0	0	0	0	0	0	0	0	0	0
137	TRUE	Empty	60S ribosomal protein L11 OS=Homo sapiens GN=RPL11 PE=1 SV=2	RL11_HUMAN		20 kDa		unknown	0	0.0084409	0	0	0	0	0	0	0	0	0	0
138	TRUE	Empty	60S ribosomal protein L13 OS=Homo sapiens GN=RPL13 PE=1 SV=4	RL13_HUMAN		24 kDa		unknown	0	0.0071208	0	0	0	0	0	0	0	0	0	0
139	TRUE	Empty	DHHC zinc finger domain-containing protein OS=Toxoplasma_gondii_ME49 GN=TGME49_269150-t26_1-p1	TGME49_269150-t26_1-p1		40 kDa		unknown	0	0	0	0	0	0.0010865	0	0.0013222	0	0.0013932	0	0
140	TRUE	Empty	Cytoskeleton-associated protein 4 OS=Homo sapiens GN=CKAP4 PE=1 SV=2	CKAP4_HUMAN		66 kDa		unknown	0.0026199	0	0	0	0	0	0	0	0	0	0	0
141	TRUE	Empty	Isoform 3 of Myoferlin OS=Homo sapiens GN=MYOF	MYOF_HUMAN		233 kDa		unknown	0.00019234	0	0	0	0	0	0	0	0	0	0	0
142	TRUE	Empty	Putative 60S ribosomal protein L39-like 5 OS=Homo sapiens GN=RPL39P5 PE=5 SV=2	R39L5_HUMAN (+1)		6 kDa		unknown	0	0	0	0	0	0.015168	0	0.01846	0	0.019451	0	0
143	TRUE	Empty	A6NJ88-DECOY	A6NJ88-DECOY		?		unknown	0	-1	0	0	0	0	0	0	0	0	0	0
144	TRUE	Empty	Adenylate kinase 2, mitochondrial OS=Homo sapiens GN=AK2 PE=1 SV=2	KAD2_HUMAN		26 kDa		unknown	0	0.0062865	0	0	0	0	0	0	0	0	0	0
145	TRUE	Empty	60S ribosomal protein L17 OS=Homo sapiens GN=RPL17 PE=1 SV=3	RL17_HUMAN		21 kDa		unknown	0	0.0081656	0	0	0	0	0	0	0	0	0	0
146	TRUE	Empty	Protein disulfide-isomerase A3 OS=Homo sapiens GN=PDIA3 PE=1 SV=4	PDIA3_HUMAN		57 kDa		unknown	0.0031231	0	0	0	0	0	0	0	0	0	0	0
147	TRUE	Empty	Isoform 2 of Transketolase OS=Homo sapiens GN=TKT	TKT_HUMAN		69 kDa		unknown	0.0031244	0	0	0	0	0	0	0	0	0	0	0
148	TRUE	Empty	Isoform 2 of Vesicle-associated membrane protein-associated protein A OS=Homo sapiens GN=VAPA	VAPA_HUMAN		28 kDa		unknown	0	0.006034	0	0	0	0	0	0	0	0	0	0
149	TRUE	Empty	60S ribosomal protein L27 OS=Homo sapiens GN=RPL27 PE=1 SV=2	RL27_HUMAN		16 kDa		unknown	0	0	0	0.0052265	0	0	0	0	0	0	0	0
150	TRUE	Empty	Cofilin-1 OS=Homo sapiens GN=CFL1 PE=1 SV=3	COF1_HUMAN		19 kDa		unknown	0.0047506	0.0045255	0	0.0042819	0	0	0	0	0	0	0	0
151	TRUE	Empty	CorA family Mg2+ transporter protein OS=Toxoplasma_gondii_ME49 GN=TGME49_235402-t26_1-p1	TGME49_235402-t26_1-p1		128 kDa		unknown	0	0	0	0	0	0.0006517	0	0	0	0	0	0
152	TRUE	Empty	40S ribosomal protein S25 OS=Homo sapiens GN=RPS25 PE=1 SV=1	RS25_HUMAN		14 kDa		unknown	0	0	0	0	0	0.0061885	0	0.0037657	0	0.0079359	0	0
153	TRUE	Empty	Isoform 3 of Endothelin-3 OS=Homo sapiens GN=EDN3	EDN3_HUMAN		24 kDa		unknown	0	0	0	0	0	0	0	0	0	0.0022648	0	0
154	TRUE	Empty	40S ribosomal protein S15a OS=Homo sapiens GN=RPS15A PE=1 SV=2	RS15A_HUMAN		15 kDa		unknown	0	0	0	0	0	0	0	0.0072418	0	0	0	0
155	TRUE	Empty	Cell division cycle and apoptosis regulator protein 1 OS=Homo sapiens GN=CCAR1 PE=1 SV=2	CCAR1_HUMAN		133 kDa		unknown	0	0	0	0	0	0	0	0	0	0	0	0
156	TRUE	Empty	hypothetical protein OS=Toxoplasma_gondii_ME49 GN=TGME49_274000-t26_1-p1	TGME49_274000-t26_1-p1		438 kDa		unknown	0	0	0	0	0	0	0	0	0	0	0	0.00012659
157	TRUE	Empty	Isoform 4 of Collagen alpha-3(VI) chain OS=Homo sapiens GN=COL6A3	CO6A3_HUMAN		278 kDa		unknown	0	0	0	0	0	0	0	0.00073263	0	0	0	0
158	TRUE	Empty	Fatty acid synthase OS=Homo sapiens GN=FASN PE=1 SV=3	FAS_HUMAN		273 kDa		unknown	0.00062811	0	0	0	0	0	0	0	0	0	0	0
159	TRUE	Empty	Luc7-like protein 3 OS=Homo sapiens GN=LUC7L3 PE=1 SV=2	LC7L3_HUMAN		51 kDa		unknown	0	0	0	0	0	0	0	0	0	0	0	0.0045746
160	TRUE	Empty	Profilin-1 OS=Homo sapiens GN=PFN1 PE=1 SV=2	PROF1_HUMAN		15 kDa		unknown	0.011266	0	0	0	0	0	0	0	0	0	0	0
161	TRUE	Empty	Isoform 3 of RNA-binding protein with serine-rich domain 1 OS=Homo sapiens GN=RNPS1	RNPS1_HUMAN		30 kDa		unknown	0	0	0	0	0	0.0057729	0	0	0	0	0	0
162	TRUE	Empty	hypothetical protein OS=Toxoplasma_gondii_ME49 GN=TGME49_313080-t26_1-p1	TGME49_313080-t26_1-p1		50 kDa		unknown	0	0	0	0	0	0	0	0	0	0	0	0
163	TRUE	Empty	Serum albumin OS=Homo sapiens GN=ALB PE=1 SV=2	ALBU_HUMAN		69 kDa		unknown	0	0	0	0	0	0	0	0	0	0	0	0.00081127
164	TRUE	Empty	Phosphoglycerate mutase 2 OS=Homo sapiens GN=PGAM2 PE=1 SV=3	PGAM2_HUMAN		29 kDa		unknown	0.003117	0	0	0	0	0	0	0	0	0	0	0
165	TRUE	Empty	hypothetical protein OS=Toxoplasma_gondii_ME49 GN=TGME49_312875-t26_1-p1	TGME49_312875-t26_1-p1		260 kDa		unknown	0	0.00031341	0	0	0	0	0	0	0	0	0	0
166	TRUE	Empty	Heat shock protein 75 kDa, mitochondrial OS=Homo sapiens GN=TRAP1 PE=1 SV=3	TRAP1_HUMAN		80 kDa		unknown	0.00060568	0	0	0	0	0	0	0	0	0	0	0
167	TRUE	Empty	O95229-DECOY	O95229-DECOY		?		unknown	0	-1	0	0	0	0	0	0	0	0	0	0
168	TRUE	Empty	EMILIN-1 OS=Homo sapiens GN=EMILIN1 PE=1 SV=2	EMIL1_HUMAN		107 kDa		unknown	0.0011643	0	0	0	0	0	0	0	0	0	0	0
169	TRUE	Empty	Isoform 2 of Transmembrane glycoprotein NMB OS=Homo sapiens GN=GPNMB	GPNMB_HUMAN		63 kDa		unknown	0.0028164	0	0	0	0	0	0	0	0	0	0	0
170	TRUE	Empty	60S acidic ribosomal protein P1 OS=Homo sapiens GN=RPLP1 PE=1 SV=1	RLA1_HUMAN		12 kDa		unknown	0.010376	0	0	0	0	0	0	0	0	0	0	0
171	TRUE	Empty	Isoform 2 of Transgelin-2 OS=Homo sapiens GN=TAGLN2	TAGL2_HUMAN		24 kDa		unknown	0.0035845	0	0	0	0	0	0	0	0	0	0	0
172	TRUE	Empty	myosin heavy chain, putative OS=Toxoplasma_gondii_ME49 GN=TGME49_310450-t26_1-p1	TGME49_310450-t26_1-p1		148 kDa		unknown	0	0	0	0	0	0	0	0	0	0	0	0
173	TRUE	Empty	60S ribosomal protein L35 OS=Homo sapiens GN=RPL35 PE=1 SV=2	RL35_HUMAN		15 kDa		unknown	0	0	0	0	0	0.0031446	0	0	0	0	0	0.0080335
174	TRUE	Empty	60S ribosomal protein L36 OS=Homo sapiens GN=RPL36 PE=1 SV=3	RL36_HUMAN		12 kDa		unknown	0	0	0	0	0	0.0073673	0	0	0	0.0094475	0	0
175	TRUE	Empty	thioredoxin, putative OS=Toxoplasma_gondii_ME49 GN=TGME49_209950-t26_1-p1	TGME49_209950-t26_1-p1		48 kDa		unknown	0	0	0	0	0	0.0018245	0	0.0011102	0	0	0	0
176	TRUE	Empty	SAG-related sequence SRS35A OS=Toxoplasma_gondii_ME49 GN=TGME49_280570-t26_1-p1	TGME49_280570-t26_1-p1		19 kDa		unknown	0	0	0	0	0	0.0044975	0	0	0	0	0	0
177	TRUE	Empty	Isoform 4 of Transformer-2 protein homolog alpha OS=Homo sapiens GN=TRA2A	TRA2A_HUMAN		21 kDa		unknown	0	0	0	0	0	0.0042976	0	0.0052302	0	0	0	0
178	TRUE	Empty	glyoxalase family protein OS=Toxoplasma_gondii_ME49 GN=TGME49_240430-t26_1-p1	TGME49_240430-t26_1-p1		122 kDa		unknown	0.00070789	0	0	0	0	0	0	0	0	0	0	0
179	TRUE	Empty	7-dehydrocholesterol reductase OS=Homo sapiens GN=DHCR7 PE=1 SV=1	DHCR7_HUMAN		54 kDa		unknown	0	0.0031631	0	0	0	0	0	0	0	0	0	0
180	TRUE	Empty	Translocator protein OS=Homo sapiens GN=TSPO PE=1 SV=3	TSPO_HUMAN		19 kDa		unknown	0	0	0.0059118	0	0	0	0	0	0	0	0	0
181	TRUE	Empty	DNA-directed RNA polymerase I subunit RPA1 OS=Homo sapiens GN=POLR1A PE=1 SV=2	RPA1_HUMAN		195 kDa		unknown	0	0.00087353	0	0	0	0	0	0.00054735	0	0	0	0
182	TRUE	Empty	Elongation factor 2 OS=Homo sapiens GN=EEF2 PE=1 SV=4	EF2_HUMAN		95 kDa		unknown	0.0013787	0	0	0	0	0	0	0	0	0	0	0
183	TRUE	Empty	Isoform MBP-1 of Alpha-enolase OS=Homo sapiens GN=ENO1	ENOA_HUMAN		37 kDa		unknown	0.0034689	0	0	0	0	0	0	0	0	0	0	0
184	TRUE	Empty	ribosomal protein RPS6 OS=Toxoplasma_gondii_ME49 GN=TGME49_210690-t26_1-p1	TGME49_210690-t26_1-p1		29 kDa		unknown	0	0	0	0	0	0	0	0	0	0	0	0
185	TRUE	Empty	Q8IZT6-DECOY	Q8IZT6-DECOY		?		unknown	0	-1	0	0	0	0	0	0	0	0	0	0
186	TRUE	Empty	Alpha-2-macroglobulin OS=Homo sapiens GN=A2M PE=1 SV=3	A2MG_HUMAN		163 kDa		unknown	0.0002675	0	0	0	0	0	0	0	0	0.00067299	0	0
187	TRUE	Empty	Isoform 3 of Heterogeneous nuclear ribonucleoprotein K OS=Homo sapiens GN=HNRNPK	HNRPK_HUMAN		49 kDa		unknown	0.0026884	0	0	0	0	0	0	0	0	0	0	0
188	TRUE	Empty	Peroxiredoxin-1 OS=Homo sapiens GN=PRDX1 PE=1 SV=1	PRDX1_HUMAN		22 kDa		unknown	0.0039628	0	0	0	0	0	0	0	0	0	0	0
189	TRUE	Empty	Talin-1 OS=Homo sapiens GN=TLN1 PE=1 SV=3	TLN1_HUMAN		270 kDa		unknown	0.00046552	0	0	0	0	0	0	0	0	0	0	0
190	TRUE	Empty	Q8TBE9-DECOY	Q8TBE9-DECOY		?		unknown	0	0	0	0	0	-1	0	0	0	0	0	0
191	TRUE	Empty	TGME49_311030-t26_1-p1-DECOY	TGME49_311030-t26_1-p1-DECOY		?		unknown	0	0	0	-1	0	0	0	0	0	0	0	0
192	TRUE	Empty	Fibrillin-1 OS=Homo sapiens GN=FBN1 PE=1 SV=3	FBN1_HUMAN		312 kDa		unknown	0	0	0.000348	0	0	0	0	0	0	0	0	0
193	TRUE	Empty	hypothetical protein OS=Toxoplasma_gondii_ME49 GN=TGME49_204340-t26_1-p1	TGME49_204340-t26_1-p1		97 kDa		unknown	0	0	0.0011392	0	0	0	0	0	0	0	0	0
194	TRUE	Empty	Isoform 2 of Fructose-bisphosphate aldolase A OS=Homo sapiens GN=ALDOA	ALDOA_HUMAN		45 kDa		unknown	0.00094329	0	0	0	0	0	0	0	0	0	0	0
195	TRUE	Empty	Calreticulin OS=Homo sapiens GN=CALR PE=1 SV=1	CALR_HUMAN		48 kDa		unknown	0.00094555	0	0	0	0	0	0	0	0	0	0	0
196	TRUE	Empty	Myristoylated alanine-rich C-kinase substrate OS=Homo sapiens GN=MARCKS PE=1 SV=4	MARCS_HUMAN		32 kDa		unknown	0.0023753	0	0	0	0	0	0	0	0	0	0	0
197	TRUE	Empty	Isoform 3 of Nucleophosmin OS=Homo sapiens GN=NPM1	NPM_HUMAN		28 kDa		unknown	0.0030448	0	0	0	0	0	0	0	0	0	0	0
198	TRUE	Empty	Protein kinase C delta-binding protein OS=Homo sapiens GN=PRKCDBP PE=1 SV=3	PRDBP_HUMAN		28 kDa		unknown	0.0030214	0	0	0	0	0	0	0	0	0	0	0
199	TRUE	Empty	Rhoptry kinase family protein, truncated (incomplete catalytic triad) OS=Toxoplasma_gondii_ME49 GN=TGME49_253330-t26_1-p1	TGME49_253330-t26_1-p1		42 kDa		unknown	0.0020918	0	0	0	0	0	0	0	0	0	0	0
200	TRUE	Empty	ADP-ribosylation factor 1 OS=Homo sapiens GN=ARF1 PE=1 SV=2	ARF1_HUMAN (+1)		21 kDa		unknown	0	0	0	0.0078542	0	0	0	0	0	0	0	0
201	TRUE	Empty	Isoform 3 of Arginine and glutamate-rich protein 1 OS=Homo sapiens GN=ARGLU1	ARGL1_HUMAN		24 kDa		unknown	0	0	0	0	0	0	0	0	0	0	0	0.0049905
202	TRUE	Empty	hypothetical protein OS=Toxoplasma_gondii_ME49 GN=TGME49_297430-t26_1-p1	TGME49_297430-t26_1-p1		25 kDa		unknown	0	0	0	0	0	0	0	0	0	0	0	0.0039844
203	TRUE	Empty	ribosomal protein RPL18 OS=Toxoplasma_gondii_ME49 GN=TGME49_300000-t26_1-p1	TGME49_300000-t26_1-p1		21 kDa		unknown	0	0	0	0	0	0	0	0	0	0	0	0.0052841
204	TRUE	Empty	Activated RNA polymerase II transcriptional coactivator p15 OS=Homo sapiens GN=SUB1 PE=1 SV=3	TCP4_HUMAN		14 kDa		unknown	0	0	0	0	0	0.0060911	0	0	0	0	0	0
205	TRUE	Empty	dense granule protein GRA1 OS=Toxoplasma_gondii_ME49 GN=TGME49_270250-t26_1-p1	TGME49_270250-t26_1-p1		20 kDa		unknown	0	0	0	0	0	0.0040714	0	0	0	0	0	0
206	TRUE	Empty	Methylcytosine dioxygenase TET1 OS=Homo sapiens GN=TET1 PE=1 SV=2	TET1_HUMAN		235 kDa		unknown	0	0	0	0	0	0	0	0	0.0005705	0	0	0
207	TRUE	Empty	Collagen alpha-1(VI) chain OS=Homo sapiens GN=COL6A1 PE=1 SV=3	CO6A1_HUMAN		109 kDa		unknown	0	0	0	0	0	0	0	0.00091579	0	0	0	0
208	TRUE	Empty	ADP-ribosylation factor 4 OS=Homo sapiens GN=ARF4 PE=1 SV=3	ARF4_HUMAN (+1)		21 kDa		unknown	0	0	0	0	0	0	0	0	0	0	0	0
209	TRUE	Empty	ATP-dependent RNA helicase DDX3X OS=Homo sapiens GN=DDX3X PE=1 SV=3	DDX3X_HUMAN (+1)		73 kDa		unknown	0	0	0	0	0	0	0	0	0	0	0	0
210	TRUE	Empty	thioredoxin domain-containing protein OS=Toxoplasma_gondii_ME49 GN=TGME49_247350-t26_1-p1	TGME49_247350-t26_1-p1		34 kDa		unknown	0	0	0	0	0	0	0	0	0	0	0	0
211	TRUE	Empty	dense granule protein GRA6 OS=Toxoplasma_gondii_ME49 GN=TGME49_275440-t26_1-p1	TGME49_275440-t26_1-p1		23 kDa		unknown	0	0	0	0	0	0	0	0	0	0	0	0
212	TRUE	Empty	hypothetical protein OS=Toxoplasma_gondii_ME49 GN=TGME49_312330-t26_1-p1	TGME49_312330-t26_1-p1		208 kDa		unknown	0	0	0	0	0	0	0	0	0	0	0	0
213	TRUE	Empty	hypothetical protein OS=Toxoplasma_gondii_ME49 GN=TGME49_239752-t26_1-p1	TGME49_239752-t26_1-p1		102 kDa		unknown	0	0	0	0	0	0	0	0	0	0	0	0
214	TRUE	Empty	Putative E3 ubiquitin-protein ligase SH3RF2 OS=Homo sapiens GN=SH3RF2 PE=1 SV=3	SH3R2_HUMAN		79 kDa		unknown	0	0.0010305	0	0	0	0	0	0	0	0	0	0
215	TRUE	Empty	Collagen alpha-2(VI) chain OS=Homo sapiens GN=COL6A2 PE=1 SV=4	CO6A2_HUMAN		109 kDa		unknown	0.00038694	0	0	0	0	0	0	0	0	0	0	0
216	TRUE	Empty	Isoform Smooth muscle of Myosin light polypeptide 6 OS=Homo sapiens GN=MYL6	MYL6_HUMAN		17 kDa		unknown	0.0026112	0	0	0	0	0	0	0	0	0	0	0
217	TRUE	Empty	Dolichyl-diphosphooligosaccharide--protein glycosyltransferase subunit 1 OS=Homo sapiens GN=RPN1 PE=1 SV=1	RPN1_HUMAN		69 kDa		unknown	0.00064958	0	0	0	0	0	0	0	0	0	0	0
218	TRUE	Empty	Protein S100-A11 OS=Homo sapiens GN=S100A11 PE=1 SV=2	S10AB_HUMAN		12 kDa		unknown	0.0037552	0	0	0	0	0	0	0	0	0	0	0
219	TRUE	Empty	TGME49_228380-t26_1-p1-DECOY	TGME49_228380-t26_1-p1-DECOY		?		unknown	0	-1	0	0	0	0	0	0	0	0	0	0
220	TRUE	Empty	40S ribosomal protein S4, X isoform OS=Homo sapiens GN=RPS4X PE=1 SV=2	RS4X_HUMAN (+2)		30 kDa		unknown	0	0	0	0.0027027	0	0	0	0	0	0	0	0
221	TRUE	Empty	Q96EU7-DECOY	Q96EU7-DECOY		?		unknown	0	0	0	0	0	0	0	0	0	0	0	0
222	TRUE	Empty	P62750-DECOY	P62750-DECOY		?		unknown	0	0	0	0	0	-1	0	0	0	0	0	0

## Sheet: Group 2
#	Visible?	Starred?	Identified Proteins (248/260)	Accession Number	Alternate ID	Molecular Weight	Protein Grouping Ambiguity	Taxonomy	CST2_203600	CST4_261650	CST9_310790	MCP3	PRU_1	PRU
1	TRUE	Empty	Cluster of Isoform 4 of Acetyl-CoA carboxylase 1 OS=Homo sapiens GN=ACACA (ACACA_HUMAN)	ACACA_HUMAN [2]		266 kDa	TRUE	unknown	0.043785	0.05963	0.063374	0.042157	0.016562	0.025269
1.1	TRUE	Empty	Isoform 4 of Acetyl-CoA carboxylase 1 OS=Homo sapiens GN=ACACA	ACACA_HUMAN		266 kDa	TRUE	unknown	0.043785	0.05963	0.063374	0.042157	0.016562	0.025269
1.2	TRUE	Empty	Isoform 2 of Acetyl-CoA carboxylase 2 OS=Homo sapiens GN=ACACB	ACACB_HUMAN		277 kDa	TRUE	unknown	0	0	0	0	0	0
2	TRUE	Empty	Isoform 2 of Pyruvate carboxylase, mitochondrial OS=Homo sapiens GN=PC	PYC_HUMAN		130 kDa	TRUE	unknown	0.063593	0.072571	0.081666	0.065621	0.16579	0.11301
9	TRUE	Empty	hypothetical protein OS=Toxoplasma_gondii_ME49 GN=TGME49_209755-t26_1-p1	TGME49_209755-t26_1-p1		140 kDa		unknown	0.051188	0.024851	0.05238	0.004458	0	0
4	TRUE	Empty	acetyl-CoA carboxylase ACC1 OS=Toxoplasma_gondii_ME49 GN=TGME49_221320-t26_1-p1	TGME49_221320-t26_1-p1		288 kDa		unknown	0.038675	0.027465	0.026177	0.03634	0.018468	0.028562
5	TRUE	Empty	Isoform 2 of Propionyl-CoA carboxylase alpha chain, mitochondrial OS=Homo sapiens GN=PCCA	PCCA_HUMAN		80 kDa		unknown	0.071719	0.057483	0.081909	0.064022	0	0.038451
6	TRUE	Empty	Cluster of Actin, cytoplasmic 2 OS=Homo sapiens GN=ACTG1 PE=1 SV=1 (ACTG_HUMAN)	ACTG_HUMAN [4]		42 kDa	TRUE	unknown	0.018158	0.022306	0.02754	0.029548	0.017541	0.009219
6.1	TRUE	Empty	Actin, cytoplasmic 2 OS=Homo sapiens GN=ACTG1 PE=1 SV=1	ACTG_HUMAN		42 kDa	TRUE	unknown	0.052968	0.039855	0.046644	0.056081	0.017541	0.017127
6.2	TRUE	Empty	Actin, alpha cardiac muscle 1 OS=Homo sapiens GN=ACTC1 PE=1 SV=1	ACTC_HUMAN		42 kDa	TRUE	unknown	0.0015054	0.0047572	0.0084357	0.0030153	0	0.0013105
6.3	TRUE	Empty	Beta-actin-like protein 2 OS=Homo sapiens GN=ACTBL2 PE=1 SV=2	ACTBL_HUMAN		42 kDa	TRUE	unknown	0	0	0	0	0	0
6.4	TRUE	Empty	POTE ankyrin domain family member I OS=Homo sapiens GN=POTEI PE=3 SV=1	POTEI_HUMAN		121 kDa	TRUE	unknown	0	0	0	0	0	0
7	TRUE	Empty	Methylcrotonoyl-CoA carboxylase subunit alpha, mitochondrial OS=Homo sapiens GN=MCCC1 PE=1 SV=3	MCCA_HUMAN		80 kDa	TRUE	unknown	0.046184	0.052774	0.075668	0.043903	0.030243	0.03271
8	TRUE	Empty	Cluster of Myosin-9 OS=Homo sapiens GN=MYH9 PE=1 SV=4 (MYH9_HUMAN)	MYH9_HUMAN [3]		227 kDa	TRUE	unknown	0.018821	0.022571	0.033263	0.036539	0	0.019662
8.1	TRUE	Empty	Myosin-9 OS=Homo sapiens GN=MYH9 PE=1 SV=4	MYH9_HUMAN		227 kDa	TRUE	unknown	0.018821	0.022571	0.033263	0.036539	0	0.019662
8.2	TRUE	Empty	Isoform 6 of Myosin-14 OS=Homo sapiens GN=MYH14	MYH14_HUMAN		228 kDa	TRUE	unknown	0	0	0	0	0	0
8.3	TRUE	Empty	Isoform 4 of Myosin-11 OS=Homo sapiens GN=MYH11	MYH11_HUMAN		227 kDa	TRUE	unknown	0	0	0	0	0	0
15	TRUE	Empty	MAG1 OS=Toxoplasma_gondii_ME49 GN=TGME49_270240-t26_1-p1	TGME49_270240-t26_1-p1		49 kDa		unknown	0.037667	0.026452	0.0070359	0.02012	0	0
10	TRUE	Empty	pyruvate carboxylase OS=Toxoplasma_gondii_ME49 GN=TGME49_284190-t26_1-p1	TGME49_284190-t26_1-p1		152 kDa	TRUE	unknown	0.016728	0.0047276	0.010288	0.016753	0.0015763	0.012431
11	TRUE	Empty	Cluster of Tubulin beta chain OS=Homo sapiens GN=TUBB PE=1 SV=2 (TBB5_HUMAN)	TBB5_HUMAN [3]		50 kDa	TRUE	unknown	0.0057476	0.0044821	0.0071533	0.0051178	0	0.0033383
11.1	TRUE	Empty	Tubulin beta chain OS=Homo sapiens GN=TUBB PE=1 SV=2	TBB5_HUMAN		50 kDa	TRUE	unknown	0.0076692	0.0080787	0.012535	0.0076809	0	0.0033383
11.2	TRUE	Empty	Tubulin beta-4B chain OS=Homo sapiens GN=TUBB4B PE=1 SV=1	TBB4B_HUMAN		50 kDa	TRUE	unknown	0.003826	0.0026869	0.00536	0.0025546	0	0
11.3	TRUE	Empty	Tubulin beta-6 chain OS=Homo sapiens GN=TUBB6 PE=1 SV=1	TBB6_HUMAN		50 kDa	TRUE	unknown	0	0.0026808	0.0035653	0	0	0
3	TRUE	Empty	SAG-related sequence SRS44 OS=Toxoplasma_gondii_ME49 GN=TGME49_264660-t26_1-p1	TGME49_264660-t26_1-p1		262 kDa		unknown	0.033806	0.04927	0.0133	0.056584	0	0
13	TRUE	Empty	60S ribosomal protein L7 OS=Homo sapiens GN=RPL7 PE=1 SV=1	RL7_HUMAN		29 kDa		unknown	0.036614	0.036159	0.080147	0.03667	0.044206	0.055781
14	TRUE	Empty	Cluster of Tubulin alpha-1B chain OS=Homo sapiens GN=TUBA1B PE=1 SV=1 (TBA1B_HUMAN)	TBA1B_HUMAN [2]		50 kDa	TRUE	unknown	0.0037751	0.0039767	0.0035258	0.0025206	0	0
14.1	TRUE	Empty	Tubulin alpha-1B chain OS=Homo sapiens GN=TUBA1B PE=1 SV=1	TBA1B_HUMAN		50 kDa	TRUE	unknown	0.0050334	0.0053022	0.0035258	0.0025206	0	0
14.2	TRUE	Empty	Tubulin alpha-1A chain OS=Homo sapiens GN=TUBA1A PE=1 SV=1	TBA1A_HUMAN		50 kDa	TRUE	unknown	0.0025167	0.0026511	0.0035258	0.0025206	0	0
12	TRUE	Orange	microneme protein, putative OS=Toxoplasma_gondii_ME49 GN=TGME49_208730-t26_1-p1	TGME49_208730-t26_1-p1		105 kDa		unknown	0.033517	0.040094	0	0.048362	0	0
16	TRUE	Empty	Isoform 16 of Fibronectin OS=Homo sapiens GN=FN1	FINC_HUMAN		263 kDa		unknown	0	0	0	0	0	0.0019946
17	TRUE	Empty	60S ribosomal protein L4 OS=Homo sapiens GN=RPL4 PE=1 SV=5	RL4_HUMAN		48 kDa		unknown	0.018607	0.018201	0.035377	0.017305	0.01027	0.018513
18	TRUE	Empty	Cluster of Vimentin OS=Homo sapiens GN=VIM PE=1 SV=4 (VIME_HUMAN)	VIME_HUMAN [2]		54 kDa	TRUE	unknown	0.012178	0.0025658	0.0034123	0.0024394	0	0.0063613
18.1	TRUE	Empty	Vimentin OS=Homo sapiens GN=VIM PE=1 SV=4	VIME_HUMAN		54 kDa	TRUE	unknown	0.012178	0.0025658	0.0034123	0.0024394	0	0.0063613
18.2	TRUE	Empty	Isoform 2 of Neurofilament medium polypeptide OS=Homo sapiens GN=NEFM	NFM_HUMAN		59 kDa	TRUE	unknown	0	0	0	0	0	0
19	TRUE	Empty	Keratin, type I cytoskeletal 10 OS=Homo sapiens GN=KRT10 PE=1 SV=6	K1C10_HUMAN		59 kDa		unknown	0	0	0	0	0.048808	0.017766
61	TRUE	Empty	hypothetical protein OS=Toxoplasma_gondii_ME49 GN=TGME49_203600-t26_1-p1	TGME49_203600-t26_1-p1		47 kDa		unknown	0.032319	0	0	0	0	0
25	TRUE	Empty	heat shock protein 90, putative OS=Toxoplasma_gondii_ME49 GN=TGME49_244560-t26_1-p1	TGME49_244560-t26_1-p1		97 kDa	TRUE	unknown	0.018091	0.014822	0	0.015434	0	0
27	TRUE	Orange	microneme protein, putative OS=Toxoplasma_gondii_ME49 GN=TGME49_208740-t26_1-p1	TGME49_208740-t26_1-p1		66 kDa		unknown	0.016802	0.031465	0	0.046743	0	0
21	TRUE	Empty	Keratin, type II cytoskeletal 1 OS=Homo sapiens GN=KRT1 PE=1 SV=6	K2C1_HUMAN		66 kDa	TRUE	unknown	0.0026437	0.0037132	0.0024691	0.0035304	0.0034047	0.016111
22	TRUE	Empty	Isoform 2 of Serine/arginine-rich splicing factor 3 OS=Homo sapiens GN=SRSF3	SRSF3_HUMAN		19 kDa		unknown	0	0	0	0	0.21219	0.057239
23	TRUE	Empty	Cluster of Isoform 4 of Alpha-actinin-1 OS=Homo sapiens GN=ACTN1 (ACTN1_HUMAN)	ACTN1_HUMAN [3]		103 kDa	TRUE	unknown	0.0079064	0.0053337	0.0044194	0.013308	0	0
23.1	TRUE	Empty	Isoform 4 of Alpha-actinin-1 OS=Homo sapiens GN=ACTN1	ACTN1_HUMAN		103 kDa	TRUE	unknown	0.011452	0.0080425	0.0053479	0.019753	0	0
23.2	TRUE	Empty	Isoform 3 of Alpha-actinin-4 OS=Homo sapiens GN=ACTN4	ACTN4_HUMAN		105 kDa	TRUE	unknown	0.0043607	0.0026249	0.0034909	0.0068631	0	0
23.3	TRUE	Empty	Alpha-actinin-2 OS=Homo sapiens GN=ACTN2 PE=1 SV=1	ACTN2_HUMAN		104 kDa	TRUE	unknown	0	0	0	0	0	0
24	TRUE	Empty	acetyl-coA carboxylase ACC2 OS=Toxoplasma_gondii_ME49 GN=TGME49_218560-t26_1-p1	TGME49_218560-t26_1-p1		365 kDa	TRUE	unknown	0.0030054	0.00035177	0.002573	0.0046822	0	0.0017443
20	TRUE	Empty	Cluster of chaperonin protein BiP OS=Toxoplasma_gondii_ME49 GN=TGME49_311720-t26_1-p1 (TGME49_311720-t26_1-p1)	TGME49_311720-t26_1-p1 [2]		73 kDa	TRUE	unknown	0.0093453	0.0098444	0	0.0093597	0	0
26	TRUE	Empty	Histone H4 OS=Homo sapiens GN=HIST1H4A PE=1 SV=2	H4_HUMAN		11 kDa		unknown	0.044079	0.011608	0.023157	0.038628	0.042575	0.047967
20.1	TRUE	Empty	chaperonin protein BiP OS=Toxoplasma_gondii_ME49 GN=TGME49_311720-t26_1-p1	TGME49_311720-t26_1-p1		73 kDa	TRUE	unknown	0.0093453	0.0098444	0	0.0093597	0	0
28	TRUE	Empty	Cluster of Histone H3.1 OS=Homo sapiens GN=HIST1H3A PE=1 SV=2 (H31_HUMAN)	H31_HUMAN [4]		15 kDa	TRUE	unknown	0	0	0	0	0	0
28.1	TRUE	Empty	Histone H3.1 OS=Homo sapiens GN=HIST1H3A PE=1 SV=2	H31_HUMAN		15 kDa	TRUE	unknown	0	0	0	0	0	0
28.2	TRUE	Empty	Histone H3.3 OS=Homo sapiens GN=H3F3A PE=1 SV=2	H33_HUMAN		15 kDa	TRUE	unknown	0	0	0	0	0	0
54	TRUE	Empty	protein disulfide isomerase OS=Toxoplasma_gondii_ME49 GN=TGME49_211680-t26_1-p1	TGME49_211680-t26_1-p1		53 kDa		unknown	0.0072295	0.011423	0	0.0072406	0	0
29	TRUE	Empty	Cluster of Isoform 3 of Putative RNA-binding protein Luc7-like 2 OS=Homo sapiens GN=LUC7L2 (LC7L2_HUMAN)	LC7L2_HUMAN [2]		47 kDa	TRUE	unknown	0	0.0030501	0.0020282	0	0.033819	0.0072356
29.1	TRUE	Empty	Isoform 3 of Putative RNA-binding protein Luc7-like 2 OS=Homo sapiens GN=LUC7L2	LC7L2_HUMAN		47 kDa	TRUE	unknown	0	0.0030501	0.0020282	0	0.033819	0.011431
29.2	TRUE	Empty	Isoform 2 of Putative RNA-binding protein Luc7-like 1 OS=Homo sapiens GN=LUC7L	LUC7L_HUMAN		44 kDa	TRUE	unknown	0	0	0	0	0	0.0030404
30	TRUE	Empty	Isoform 3 of Pyruvate kinase PKM OS=Homo sapiens GN=PKM	KPYM_HUMAN		58 kDa		unknown	0.010688	0.023643	0.023957	0.0042817	0	0.0037217
31	TRUE	Empty	60S ribosomal protein L18 OS=Homo sapiens GN=RPL18 PE=1 SV=2	RL18_HUMAN		22 kDa		unknown	0.027168	0.0159	0.025374	0.01814	0.06895	0.049717
32	TRUE	Empty	Cluster of Elongation factor 1-alpha 1 OS=Homo sapiens GN=EEF1A1 PE=1 SV=1 (EF1A1_HUMAN)	EF1A1_HUMAN [4]		50 kDa	TRUE	unknown	0.006142	0.01294	0.0086046	0.0049211	0	0
32.1	TRUE	Empty	Elongation factor 1-alpha 1 OS=Homo sapiens GN=EEF1A1 PE=1 SV=1	EF1A1_HUMAN (+1)		50 kDa	TRUE	unknown	0.006142	0.01294	0.0086046	0.0049211	0	0
102	TRUE	Empty	dense granule protein GRA2 OS=Toxoplasma_gondii_ME49 GN=TGME49_227620-t26_1-p1	TGME49_227620-t26_1-p1		20 kDa		unknown	0.0061353	0.0096945	0	0	0	0
33	TRUE	Empty	Histone H2B type F-S OS=Homo sapiens GN=H2BFS PE=1 SV=2	H2BFS_HUMAN		14 kDa		unknown	0.045041	0.028468	0.02524	0.027066	0	0.011763
34	TRUE	Empty	Cluster of Isoform 2 of Filamin-A OS=Homo sapiens GN=FLNA (FLNA_HUMAN)	FLNA_HUMAN [2]		281 kDa	TRUE	unknown	0.0017152	0.0033878	0.0015018	0.0012884	0	0
34.1	TRUE	Empty	Isoform 2 of Filamin-A OS=Homo sapiens GN=FLNA	FLNA_HUMAN		281 kDa	TRUE	unknown	0.0017152	0.0033878	0.0015018	0.0012884	0	0
34.2	TRUE	Empty	Filamin-B OS=Homo sapiens GN=FLNB PE=1 SV=2	FLNB_HUMAN		277 kDa	TRUE	unknown	0	0	0	0	0	0
35	TRUE	Empty	60S ribosomal protein L15 OS=Homo sapiens GN=RPL15 PE=1 SV=2	RL15_HUMAN		24 kDa		unknown	0.019474	0.023444	0.027282	0.033435	0	0
36	TRUE	Empty	Cluster of Keratin, type II cytoskeletal 2 epidermal OS=Homo sapiens GN=KRT2 PE=1 SV=2 (K22E_HUMAN)	K22E_HUMAN [5]		65 kDa	TRUE	unknown	0	0	0	0	0	0.0054939
36.1	TRUE	Empty	Keratin, type II cytoskeletal 2 epidermal OS=Homo sapiens GN=KRT2 PE=1 SV=2	K22E_HUMAN		65 kDa	TRUE	unknown	0	0	0	0	0	0.0092781
36.2	TRUE	Empty	Keratin, type II cytoskeletal 79 OS=Homo sapiens GN=KRT79 PE=1 SV=2	K2C79_HUMAN		58 kDa	TRUE	unknown	0	0	0	0	0	0
36.3	TRUE	Empty	Keratin, type II cytoskeletal 1b OS=Homo sapiens GN=KRT77 PE=2 SV=3	K2C1B_HUMAN		62 kDa	TRUE	unknown	0	0	0	0	0	0.0017096
36.4	TRUE	Empty	Keratin, type II cytoskeletal 6B OS=Homo sapiens GN=KRT6B PE=1 SV=5	K2C6B_HUMAN		60 kDa	TRUE	unknown	0	0	0	0	0	0
36.5	TRUE	Empty	Keratin, type II cytoskeletal 3 OS=Homo sapiens GN=KRT3 PE=1 SV=3	K2C3_HUMAN		64 kDa	TRUE	unknown	0	0	0	0	0	0
37	TRUE	Empty	Isoform 3 of Unconventional myosin-Ic OS=Homo sapiens GN=MYO1C	MYO1C_HUMAN		122 kDa		unknown	0.0026694	0.0044992	0.0067315	0.014437	0	0
38	TRUE	Empty	rhoptry protein ROP1 OS=Toxoplasma_gondii_ME49 GN=TGME49_309590-t26_1-p1	TGME49_309590-t26_1-p1		48 kDa		unknown	0.0076348	0.0026808	0.0071306	0.0038233	0.014748	0.023263
39	TRUE	Empty	Annexin A2 OS=Homo sapiens GN=ANXA2 PE=1 SV=2	ANXA2_HUMAN		39 kDa		unknown	0.011719	0.010581	0.025798	0.0016767	0	0
40	TRUE	Empty	60S ribosomal protein L19 OS=Homo sapiens GN=RPL19 PE=1 SV=1	RL19_HUMAN		23 kDa		unknown	0.014477	0.015251	0.028395	0.0145	0.022373	0.015124
41	TRUE	Empty	40S ribosomal protein S8 OS=Homo sapiens GN=RPS8 PE=1 SV=2	RS8_HUMAN		24 kDa		unknown	0.010914	0.0057483	0.011467	0.019129	0.010541	0
42	TRUE	Empty	Cluster of Histone H2A type 1-D OS=Homo sapiens GN=HIST1H2AD PE=1 SV=2 (H2A1D_HUMAN)	H2A1D_HUMAN [7]		14 kDa	TRUE	unknown	0	0	0	0	0	0
42.1	TRUE	Empty	Histone H2A type 1-D OS=Homo sapiens GN=HIST1H2AD PE=1 SV=2	H2A1D_HUMAN (+3)		14 kDa	TRUE	unknown	0	0	0	0	0	0
42.2	TRUE	Empty	Histone H2A type 1-B/E OS=Homo sapiens GN=HIST1H2AB PE=1 SV=2	H2A1B_HUMAN (+2)		14 kDa	TRUE	unknown	0	0	0	0	0	0
43	TRUE	Empty	Isoform 3 of Transformer-2 protein homolog beta OS=Homo sapiens GN=TRA2B	TRA2B_HUMAN		34 kDa		unknown	0	0	0	0	0.023326	0.027448
44	TRUE	Empty	Isoform 4 of Serine/arginine-rich splicing factor 7 OS=Homo sapiens GN=SRSF7	SRSF7_HUMAN		26 kDa		unknown	0	0	0	0	0.058211	0.013117
45	TRUE	Empty	Isoform ASF-3 of Serine/arginine-rich splicing factor 1 OS=Homo sapiens GN=SRSF1	SRSF1_HUMAN		22 kDa		unknown	0	0	0	0	0.010908	0.031954
46	TRUE	Empty	Keratin, type I cytoskeletal 9 OS=Homo sapiens GN=KRT9 PE=1 SV=3	K1C9_HUMAN		62 kDa		unknown	0.0018219	0.00095959	0	0.0018247	0	0.0047582
47	TRUE	Empty	Cluster of Isoform 2 of RNA-binding motif protein, X chromosome OS=Homo sapiens GN=RBMX (RBMX_HUMAN)	RBMX_HUMAN [2]		22 kDa	TRUE	unknown	0	0	0	0	0.011601	0.03529
47.1	TRUE	Empty	Isoform 2 of RNA-binding motif protein, X chromosome OS=Homo sapiens GN=RBMX	RBMX_HUMAN		22 kDa	TRUE	unknown	0	0	0	0	0.011601	0.03529
47.2	TRUE	Empty	RNA-binding motif protein, X-linked-like-3 OS=Homo sapiens GN=RBMXL3 PE=2 SV=2	RMXL3_HUMAN		115 kDa	TRUE	unknown	0	0	0	0	0	0
48	TRUE	Empty	Cluster of Histone H1.4 OS=Homo sapiens GN=HIST1H1E PE=1 SV=2 (H14_HUMAN)	H14_HUMAN [2]		22 kDa	TRUE	unknown	0	0	0	0	0	0
48.1	TRUE	Empty	Histone H1.4 OS=Homo sapiens GN=HIST1H1E PE=1 SV=2	H14_HUMAN		22 kDa	TRUE	unknown	0	0	0	0	0	0
48.2	TRUE	Empty	Histone H1.2 OS=Homo sapiens GN=HIST1H1C PE=1 SV=2	H12_HUMAN		21 kDa	TRUE	unknown	0	0	0	0	0	0
62	TRUE	Empty	protein disulfide isomerase-related protein (provisional), putative OS=Toxoplasma_gondii_ME49 GN=TGME49_249270-t26_1-p1	TGME49_249270-t26_1-p1		60 kDa		unknown	0.0051875	0.0032788	0	0.0031173	0	0
50	TRUE	Empty	Serpin H1 OS=Homo sapiens GN=SERPINH1 PE=1 SV=2	SERPH_HUMAN		46 kDa		unknown	0	0.0028604	0	0	0	0.0047279
51	TRUE	Empty	Isoform 2 of Splicing factor U2AF 65 kDa subunit OS=Homo sapiens GN=U2AF2	U2AF2_HUMAN		53 kDa		unknown	0	0	0	0	0	0.013637
52	TRUE	Empty	Isoform 3 of Heterogeneous nuclear ribonucleoprotein R OS=Homo sapiens GN=HNRNPR	HNRPR_HUMAN		67 kDa	TRUE	unknown	0	0	0	0	0	0.012455
53	TRUE	Empty	60S ribosomal protein L23a OS=Homo sapiens GN=RPL23A PE=1 SV=1	RL23A_HUMAN		18 kDa		unknown	0.0072759	0	0	0	0	0.015835
105	TRUE	Empty	dense granule protein GRA7 OS=Toxoplasma_gondii_ME49 GN=TGME49_203310-t26_1-p1	TGME49_203310-t26_1-p1		26 kDa		unknown	0.0048095	0	0	0	0	0
55	TRUE	Empty	Isoform 6 of RNA-binding protein EWS OS=Homo sapiens GN=EWSR1	EWS_HUMAN		63 kDa		unknown	0	0	0	0	0.0036543	0.005764
56	TRUE	Empty	Isoform 4 of Myosin-10 OS=Homo sapiens GN=MYH10	MYH10_HUMAN		229 kDa	TRUE	unknown	0.00057441	0	0.00040236	0.0031641	0	0
57	TRUE	Empty	Non-histone chromosomal protein HMG-17 OS=Homo sapiens GN=HMGN2 PE=1 SV=3	HMGN2_HUMAN		9 kDa		unknown	0	0	0	0	0.073087	0.021958
58	TRUE	Empty	60S ribosomal protein L7a OS=Homo sapiens GN=RPL7A PE=1 SV=2	RL7A_HUMAN		30 kDa		unknown	0.0064006	0.0044949	0.0059779	0.0085472	0	0.0037147
59	TRUE	Empty	60S ribosomal protein L29 OS=Homo sapiens GN=RPL29 PE=1 SV=2	RL29_HUMAN		18 kDa		unknown	0.0071386	0	0.0050004	0	0.05516	0.0093219
60	TRUE	Empty	Isoform 2 of Glyceraldehyde-3-phosphate dehydrogenase OS=Homo sapiens GN=GAPDH	G3P_HUMAN		32 kDa		unknown	0	0	0	0	0	0
49	TRUE	Orange	hypothetical protein OS=Toxoplasma_gondii_ME49 GN=TGME49_261650-t26_1-p1	TGME49_261650-t26_1-p1		125 kDa		unknown	0.00050002	0.017908	0	0.0015024	0	0
20.2	TRUE	Empty	heat shock protein HSP70 OS=Toxoplasma_gondii_ME49 GN=TGME49_273760-t26_1-p1	TGME49_273760-t26_1-p1		73 kDa	TRUE	unknown	0	0	0	0	0	0
63	TRUE	Empty	Ras GTPase-activating-like protein IQGAP1 OS=Homo sapiens GN=IQGAP1 PE=1 SV=1	IQGA1_HUMAN		189 kDa		unknown	0.00137	0.00072158	0	0.0054884	0	0
64	TRUE	Empty	Ubiquitin-40S ribosomal protein S27a OS=Homo sapiens GN=RPS27A PE=1 SV=2	RS27A_HUMAN		18 kDa		unknown	0.0036379	0.0038322	0.010193	0.007287	0	0.0063341
65	TRUE	Empty	40S ribosomal protein S30 OS=Homo sapiens GN=FAU PE=1 SV=1	RS30_HUMAN		7 kDa		unknown	0	0	0	0	0	0.025122
66	TRUE	Empty	Fibulin-2 OS=Homo sapiens GN=FBLN2 PE=1 SV=2	FBLN2_HUMAN		127 kDa		unknown	0	0	0	0	0	0
67	TRUE	Empty	RNA-binding protein FUS OS=Homo sapiens GN=FUS PE=1 SV=1	FUS_HUMAN		53 kDa		unknown	0	0	0	0	0	0.0037571
68	TRUE	Empty	60S ribosomal protein L18a OS=Homo sapiens GN=RPL18A PE=1 SV=2	RL18A_HUMAN		21 kDa		unknown	0	0.0067935	0.022587	0.012918	0	0
69	TRUE	Empty	Isoform 3 of RNA-binding protein 39 OS=Homo sapiens GN=RBM39	RBM39_HUMAN		59 kDa		unknown	0	0.0045119	0.0045003	0	0	0.0037715
70	TRUE	Empty	60S ribosomal protein L27a OS=Homo sapiens GN=RPL27A PE=1 SV=2	RL27A_HUMAN		17 kDa		unknown	0	0.0080787	0.005372	0.011521	0	0.010015
71	TRUE	Empty	78 kDa glucose-regulated protein OS=Homo sapiens GN=HSPA5 PE=1 SV=2	GRP78_HUMAN		72 kDa	TRUE	unknown	0	0	0	0	0	0
28.3	TRUE	Empty	histone H3.3 OS=Toxoplasma_gondii_ME49 GN=TGME49_218260-t26_1-p1	TGME49_218260-t26_1-p1 (+1)		15 kDa	TRUE	unknown	0	0	0	0	0	0
73	TRUE	Empty	60S ribosomal protein L3 OS=Homo sapiens GN=RPL3 PE=1 SV=2	RL3_HUMAN		46 kDa	TRUE	unknown	0.0098576	0.0029669	0	0.0056416	0	0
74	TRUE	Empty	60S ribosomal protein L24 OS=Homo sapiens GN=RPL24 PE=1 SV=1	RL24_HUMAN		18 kDa		unknown	0.0072295	0	0	0.014481	0	0.0062938
75	TRUE	Empty	Endoplasmin OS=Homo sapiens GN=HSP90B1 PE=1 SV=1	ENPL_HUMAN		92 kDa	TRUE	unknown	0	0	0	0	0	0
76	TRUE	Empty	High mobility group nucleosome-binding domain-containing protein 4 OS=Homo sapiens GN=HMGN4 PE=1 SV=3	HMGN4_HUMAN		10 kDa		unknown	0	0	0	0	0	0.010979
77	TRUE	Empty	Isoform 6 of Prelamin-A/C OS=Homo sapiens GN=LMNA	LMNA_HUMAN		69 kDa		unknown	0	0.0018007	0	0.00085601	0	0
78	TRUE	Empty	40S ribosomal protein S23 OS=Homo sapiens GN=RPS23 PE=1 SV=3	RS23_HUMAN		16 kDa		unknown	0.011906	0.012542	0.01112	0.019874	0	0
79	TRUE	Empty	ribosomal protein RPL3 OS=Toxoplasma_gondii_ME49 GN=TGME49_227360-t26_1-p1	TGME49_227360-t26_1-p1		44 kDa	TRUE	unknown	0	0	0	0	0	0.0088906
80	TRUE	Empty	rhoptry protein ROP8 OS=Toxoplasma_gondii_ME49 GN=TGME49_215775-t26_1-p1	TGME49_215775-t26_1-p1		66 kDa		unknown	0	0	0	0	0	0.0034369
81	TRUE	Empty	hypothetical protein OS=Toxoplasma_gondii_ME49 GN=TGME49_248160-t26_1-p1	TGME49_248160-t26_1-p1		122 kDa		unknown	0	0	0	0	0.0019897	0.00044833
82	TRUE	Empty	Cluster of Isoform 7 of Tropomyosin alpha-3 chain OS=Homo sapiens GN=TPM3 (TPM3_HUMAN)	TPM3_HUMAN [3]		19 kDa	TRUE	unknown	0	0	0	0	0	0
82.1	TRUE	Empty	Isoform 7 of Tropomyosin alpha-3 chain OS=Homo sapiens GN=TPM3	TPM3_HUMAN (+1)		19 kDa	TRUE	unknown	0	0	0	0	0	0
82.2	TRUE	Empty	Tropomyosin beta chain OS=Homo sapiens GN=TPM2 PE=1 SV=1	TPM2_HUMAN		29 kDa	TRUE	unknown	0	0	0	0	0	0
83	TRUE	Empty	Galectin-1 OS=Homo sapiens GN=LGALS1 PE=1 SV=2	LEG1_HUMAN		15 kDa		unknown	0	0.0088567	0	0	0	0
84	TRUE	Empty	Isoform 2 of Peptidyl-prolyl cis-trans isomerase A OS=Homo sapiens GN=PPIA	PPIA_HUMAN		11 kDa		unknown	0	0	0	0	0	0
85	TRUE	Empty	Isoform 4 of Splicing factor U2AF 35 kDa subunit OS=Homo sapiens GN=U2AF1	U2AF1_HUMAN (+1)		20 kDa		unknown	0	0	0	0	0	0.023668
86	TRUE	Empty	40S ribosomal protein S2 OS=Homo sapiens GN=RPS2 PE=1 SV=2	RS2_HUMAN		31 kDa		unknown	0.0058108	0.0040807	0.010854	0.0038798	0	0
87	TRUE	Empty	TGME49_203750-t26_1-p1-DECOY	TGME49_203750-t26_1-p1-DECOY		?		unknown	0	0	0	0	-1	0
88	TRUE	Empty	Isoform 2 of Chromodomain-helicase-DNA-binding protein 2 OS=Homo sapiens GN=CHD2	CHD2_HUMAN		57 kDa		unknown	0	0	0	0	0	0
89	TRUE	Empty	Isoform 5 of Protein disulfide-isomerase A6 OS=Homo sapiens GN=PDIA6	PDIA6_HUMAN		48 kDa		unknown	0	0.0027174	0	0	0	0
90	TRUE	Empty	Isoform 5 of Serine/arginine-rich splicing factor 10 OS=Homo sapiens GN=SRSF10	SRS10_HUMAN		20 kDa		unknown	0	0	0	0	0	0.011977
91	TRUE	Empty	60S ribosomal protein L6 OS=Homo sapiens GN=RPL6 PE=1 SV=3	RL6_HUMAN		33 kDa		unknown	0.0039411	0.0062274	0	0.0078943	0	0
92	TRUE	Empty	Myosin regulatory light chain 12A OS=Homo sapiens GN=MYL12A PE=1 SV=2	ML12A_HUMAN (+1)		20 kDa		unknown	0	0.020976	0.013948	0	0	0
93	TRUE	Empty	60S ribosomal protein L28 OS=Homo sapiens GN=RPL28 PE=1 SV=3	RL28_HUMAN		16 kDa		unknown	0.01657	0.0043637	0	0.024893	0	0
94	TRUE	Empty	60S ribosomal protein L13a OS=Homo sapiens GN=RPL13A PE=1 SV=2	RL13A_HUMAN		24 kDa		unknown	0	0	0.0039166	0.0028	0	0
95	TRUE	Empty	Isoform 2 of Caveolin-1 OS=Homo sapiens GN=CAV1	CAV1_HUMAN		20 kDa		unknown	0.0031883	0.0067171	0.0089333	0.0031932	0	0
96	TRUE	Empty	Isoform 8 of Plectin OS=Homo sapiens GN=PLEC	PLEC_HUMAN		532 kDa		unknown	0	0	0.00033948	0	0	0
97	TRUE	Empty	Isoform 5 of Heterogeneous nuclear ribonucleoprotein Q OS=Homo sapiens GN=SYNCRIP	HNRPQ_HUMAN		46 kDa	TRUE	unknown	0	0	0	0	0	0.0024101
98	TRUE	Empty	Isoform 2 of Polymerase I and transcript release factor OS=Homo sapiens GN=PTRF	PTRF_HUMAN		33 kDa		unknown	0	0	0	0	0	0
32.2	TRUE	Empty	elongation factor 1-alpha (EF-1-ALPHA), putative OS=Toxoplasma_gondii_ME49 GN=TGME49_286420-t26_1-p1	TGME49_286420-t26_1-p1 (+1)		49 kDa	TRUE	unknown	0	0	0	0	0	0
100	TRUE	Empty	Isoform HMG-R of High mobility group protein HMG-I/HMG-Y OS=Homo sapiens GN=HMGA1	HMGA1_HUMAN		20 kDa		unknown	0	0	0	0	0	0
72	TRUE	Empty	hypothetical protein OS=Toxoplasma_gondii_ME49 GN=TGME49_213067-t26_1-p1	TGME49_213067-t26_1-p1		50 kDa		unknown	0	0.019839	0	0	0	0
99	TRUE	Empty	hypothetical protein OS=Toxoplasma_gondii_ME49 GN=TGME49_203290-t26_1-p1	TGME49_203290-t26_1-p1		36 kDa		unknown	0	0.0018116	0	0	0	0
103	TRUE	Empty	Histone H1.5 OS=Homo sapiens GN=HIST1H1B PE=1 SV=3	H15_HUMAN		23 kDa	TRUE	unknown	0	0	0	0	0	0.0043722
104	TRUE	Empty	40S ribosomal protein S16 OS=Homo sapiens GN=RPS16 PE=1 SV=2	RS16_HUMAN		16 kDa		unknown	0	0.0040947	0.010891	0	0	0
101	TRUE	Empty	protein disulfide-isomerase domain-containing protein OS=Toxoplasma_gondii_ME49 GN=TGME49_238040-t26_1-p1	TGME49_238040-t26_1-p1		153 kDa		unknown	0	0.0021692	0	0	0	0
106	TRUE	Empty	40S ribosomal protein S26 OS=Homo sapiens GN=RPS26 PE=1 SV=3	RS26_HUMAN		13 kDa		unknown	0	0	0	0	0	0.0042962
107	TRUE	Empty	Isoform 3 of ATP synthase subunit alpha, mitochondrial OS=Homo sapiens GN=ATP5A1	ATPA_HUMAN		60 kDa		unknown	0	0	0.0028754	0	0	0
108	TRUE	Empty	Q16825-DECOY	Q16825-DECOY		?		unknown	-1	-1	0	0	0	0
109	TRUE	Empty	Annexin A1 OS=Homo sapiens GN=ANXA1 PE=1 SV=2	ANXA1_HUMAN		39 kDa		unknown	0	0	0	0	0	0
110	TRUE	Empty	Isoform Short of Heterogeneous nuclear ribonucleoprotein U OS=Homo sapiens GN=HNRNPU	HNRPU_HUMAN		89 kDa		unknown	0	0	0	0	0	0.0017966
111	TRUE	Empty	60S ribosomal protein L10 OS=Homo sapiens GN=RPL10 PE=1 SV=4	RL10_HUMAN		25 kDa		unknown	0	0.0027936	0	0	0	0.0046174
112	TRUE	Empty	dense granule protein GRA12 OS=Toxoplasma_gondii_ME49 GN=TGME49_288650-t26_1-p1	TGME49_288650-t26_1-p1		48 kDa		unknown	0	0	0	0	0	0
113	TRUE	Empty	dense granule protein GRA9 OS=Toxoplasma_gondii_ME49 GN=TGME49_251540-t26_1-p1	TGME49_251540-t26_1-p1		35 kDa		unknown	0	0	0	0	0	0
114	TRUE	Empty	Stress-70 protein, mitochondrial OS=Homo sapiens GN=HSPA9 PE=1 SV=2	GRP75_HUMAN		74 kDa		unknown	0	0	0	0	0	0.0014553
115	TRUE	Empty	40S ribosomal protein S6 OS=Homo sapiens GN=RPS6 PE=1 SV=1	RS6_HUMAN		29 kDa		unknown	0	0.0024009	0.003193	0	0	0.0039684
116	TRUE	Empty	coatomer gamma 2-subunit protein, putative OS=Toxoplasma_gondii_ME49 GN=TGME49_273370-t26_1-p1	TGME49_273370-t26_1-p1		112 kDa		unknown	0	0.00057263	0.0015231	0.00054443	0	0
124	TRUE	Empty	hypothetical protein OS=Toxoplasma_gondii_ME49 GN=TGME49_310790-t26_1-p1	TGME49_310790-t26_1-p1		25 kDa		unknown	0	0	0	0	0	0
118	TRUE	Empty	Annexin A5 OS=Homo sapiens GN=ANXA5 PE=1 SV=2	ANXA5_HUMAN		36 kDa		unknown	0	0	0	0	0	0
119	TRUE	Empty	Isoform 2 of Superoxide dismutase [Mn], mitochondrial OS=Homo sapiens GN=SOD2	SODM_HUMAN		21 kDa		unknown	0	0	0	0	0	0
120	TRUE	Empty	Isoform 2 of Dihydropyrimidinase-related protein 2 OS=Homo sapiens GN=DPYSL2	DPYL2_HUMAN		58 kDa		unknown	0	0	0	0	0	0
121	TRUE	Empty	60S ribosomal protein L36a-like OS=Homo sapiens GN=RPL36AL PE=1 SV=3	RL36L_HUMAN		12 kDa		unknown	0.016062	0	0	0.016087	0	0
122	TRUE	Empty	60S ribosomal protein L8 OS=Homo sapiens GN=RPL8 PE=1 SV=2	RL8_HUMAN		28 kDa		unknown	0.0044165	0	0	0.0022116	0	0.0076897
123	TRUE	Empty	rhoptry protein ROP7 OS=Toxoplasma_gondii_ME49 GN=TGME49_295110-t26_1-p1	TGME49_295110-t26_1-p1 (+1)		63 kDa		unknown	0	0	0	0	0	0.0017185
125	TRUE	Empty	myosin A OS=Toxoplasma_gondii_ME49 GN=TGME49_235470-t26_1-p1	TGME49_235470-t26_1-p1		93 kDa		unknown	0	0	0	0.0027359	0	0
139	TRUE	Empty	DHHC zinc finger domain-containing protein OS=Toxoplasma_gondii_ME49 GN=TGME49_269150-t26_1-p1	TGME49_269150-t26_1-p1		40 kDa		unknown	0	0	0	0	0	0
126	TRUE	Empty	Peptidyl-prolyl cis-trans isomerase B OS=Homo sapiens GN=PPIB PE=1 SV=2	PPIB_HUMAN		24 kDa		unknown	0	0	0	0	0	0
127	TRUE	Empty	40S ribosomal protein S9 OS=Homo sapiens GN=RPS9 PE=1 SV=3	RS9_HUMAN		23 kDa		unknown	0	0.0092447	0.0040983	0	0	0
128	TRUE	Empty	High mobility group nucleosome-binding domain-containing protein 3 OS=Homo sapiens GN=HMGN3 PE=1 SV=2	HMGN3_HUMAN		8 kDa		unknown	0	0	0	0	0	0
129	TRUE	Empty	ribosomal protein RPL7 OS=Toxoplasma_gondii_ME49 GN=TGME49_314810-t26_1-p1	TGME49_314810-t26_1-p1		30 kDa		unknown	0.0021997	0	0.0030816	0.0022031	0	0.001915
130	TRUE	Empty	60S ribosomal protein L14 OS=Homo sapiens GN=RPL14 PE=1 SV=4	RL14_HUMAN		23 kDa		unknown	0	0.0055612	0	0.0052873	0	0
131	TRUE	Empty	Protein disulfide-isomerase OS=Homo sapiens GN=P4HB PE=1 SV=3	PDIA1_HUMAN		57 kDa		unknown	0	0	0	0	0	0
132	TRUE	Empty	60S ribosomal protein L21 OS=Homo sapiens GN=RPL21 PE=1 SV=2	RL21_HUMAN		19 kDa		unknown	0.003547	0	0	0.0035524	0	0
133	TRUE	Empty	Isoform 2 of Mediator of RNA polymerase II transcription subunit 12 OS=Homo sapiens GN=MED12	MED12_HUMAN		243 kDa		unknown	0	0	0	0	0	0
151	TRUE	Empty	CorA family Mg2+ transporter protein OS=Toxoplasma_gondii_ME49 GN=TGME49_235402-t26_1-p1	TGME49_235402-t26_1-p1		128 kDa		unknown	0	0	0	0	0	0
135	TRUE	Empty	TATA-binding protein-associated factor 2N OS=Homo sapiens GN=TAF15 PE=1 SV=1	RBP56_HUMAN		62 kDa		unknown	0	0	0	0	0	0.00083456
136	TRUE	Empty	Macrophage migration inhibitory factor OS=Homo sapiens GN=MIF PE=1 SV=4	MIF_HUMAN		12 kDa		unknown	0	0.010397	0.013827	0	0	0
137	TRUE	Empty	60S ribosomal protein L11 OS=Homo sapiens GN=RPL11 PE=1 SV=2	RL11_HUMAN		20 kDa		unknown	0.0063766	0	0.0089333	0	0	0
138	TRUE	Empty	60S ribosomal protein L13 OS=Homo sapiens GN=RPL13 PE=1 SV=4	RL13_HUMAN		24 kDa		unknown	0.0053793	0	0.0037681	0.0053876	0	0
162	TRUE	Empty	hypothetical protein OS=Toxoplasma_gondii_ME49 GN=TGME49_313080-t26_1-p1	TGME49_313080-t26_1-p1		50 kDa		unknown	0	0.0039417	0	0.0012492	0	0
140	TRUE	Empty	Cytoskeleton-associated protein 4 OS=Homo sapiens GN=CKAP4 PE=1 SV=2	CKAP4_HUMAN		66 kDa		unknown	0	0	0	0	0	0
141	TRUE	Empty	Isoform 3 of Myoferlin OS=Homo sapiens GN=MYOF	MYOF_HUMAN		233 kDa		unknown	0	0	0	0	0	0
142	TRUE	Empty	Putative 60S ribosomal protein L39-like 5 OS=Homo sapiens GN=RPL39P5 PE=5 SV=2	R39L5_HUMAN (+1)		6 kDa		unknown	0	0	0	0	0	0
143	TRUE	Empty	A6NJ88-DECOY	A6NJ88-DECOY		?		unknown	0	-1	-1	0	0	0
144	TRUE	Empty	Adenylate kinase 2, mitochondrial OS=Homo sapiens GN=AK2 PE=1 SV=2	KAD2_HUMAN		26 kDa		unknown	0	0.0050027	0.0066532	0	0	0
145	TRUE	Empty	60S ribosomal protein L17 OS=Homo sapiens GN=RPL17 PE=1 SV=3	RL17_HUMAN		21 kDa		unknown	0	0.0064981	0.008642	0	0	0
146	TRUE	Empty	Protein disulfide-isomerase A3 OS=Homo sapiens GN=PDIA3 PE=1 SV=4	PDIA3_HUMAN		57 kDa		unknown	0	0	0	0	0	0
147	TRUE	Empty	Isoform 2 of Transketolase OS=Homo sapiens GN=TKT	TKT_HUMAN		69 kDa		unknown	0	0	0	0	0	0
148	TRUE	Empty	Isoform 2 of Vesicle-associated membrane protein-associated protein A OS=Homo sapiens GN=VAPA	VAPA_HUMAN		28 kDa		unknown	0	0	0	0	0	0
149	TRUE	Empty	60S ribosomal protein L27 OS=Homo sapiens GN=RPL27 PE=1 SV=2	RL27_HUMAN		16 kDa		unknown	0.0083458	0	0	0	0	0
150	TRUE	Empty	Cofilin-1 OS=Homo sapiens GN=CFL1 PE=1 SV=3	COF1_HUMAN		19 kDa		unknown	0	0	0	0	0	0
165	TRUE	Empty	hypothetical protein OS=Toxoplasma_gondii_ME49 GN=TGME49_312875-t26_1-p1	TGME49_312875-t26_1-p1		260 kDa		unknown	0	0.00024941	0.00033169	0	0	0
152	TRUE	Empty	40S ribosomal protein S25 OS=Homo sapiens GN=RPS25 PE=1 SV=1	RS25_HUMAN		14 kDa		unknown	0	0	0	0	0	0
153	TRUE	Empty	Isoform 3 of Endothelin-3 OS=Homo sapiens GN=EDN3	EDN3_HUMAN		24 kDa		unknown	0	0	0	0	0	0
154	TRUE	Empty	40S ribosomal protein S15a OS=Homo sapiens GN=RPS15A PE=1 SV=2	RS15A_HUMAN		15 kDa		unknown	0	0.0045987	0	0	0	0
155	TRUE	Empty	Cell division cycle and apoptosis regulator protein 1 OS=Homo sapiens GN=CCAR1 PE=1 SV=2	CCAR1_HUMAN		133 kDa		unknown	0.00049349	0.00051985	0.00069136	0.00049425	0	0
156	TRUE	Empty	hypothetical protein OS=Toxoplasma_gondii_ME49 GN=TGME49_274000-t26_1-p1	TGME49_274000-t26_1-p1		438 kDa		unknown	0	0.00015317	0	0	0	0.00012659
157	TRUE	Empty	Isoform 4 of Collagen alpha-3(VI) chain OS=Homo sapiens GN=COL6A3	CO6A3_HUMAN		278 kDa		unknown	0	0	0	0	0	0
158	TRUE	Empty	Fatty acid synthase OS=Homo sapiens GN=FASN PE=1 SV=3	FAS_HUMAN		273 kDa		unknown	0	0	0	0	0	0
159	TRUE	Empty	Luc7-like protein 3 OS=Homo sapiens GN=LUC7L3 PE=1 SV=2	LC7L3_HUMAN		51 kDa		unknown	0	0	0	0	0	0.0045746
160	TRUE	Empty	Profilin-1 OS=Homo sapiens GN=PFN1 PE=1 SV=2	PROF1_HUMAN		15 kDa		unknown	0	0	0	0	0	0
161	TRUE	Empty	Isoform 3 of RNA-binding protein with serine-rich domain 1 OS=Homo sapiens GN=RNPS1	RNPS1_HUMAN		30 kDa		unknown	0	0	0	0	0	0
172	TRUE	Empty	myosin heavy chain, putative OS=Toxoplasma_gondii_ME49 GN=TGME49_310450-t26_1-p1	TGME49_310450-t26_1-p1		148 kDa		unknown	0	0.00045951	0	0	0	0
163	TRUE	Empty	Serum albumin OS=Homo sapiens GN=ALB PE=1 SV=2	ALBU_HUMAN		69 kDa		unknown	0	0	0	0	0	0.00081127
164	TRUE	Empty	Phosphoglycerate mutase 2 OS=Homo sapiens GN=PGAM2 PE=1 SV=3	PGAM2_HUMAN		29 kDa		unknown	0	0	0	0	0	0
175	TRUE	Empty	thioredoxin, putative OS=Toxoplasma_gondii_ME49 GN=TGME49_209950-t26_1-p1	TGME49_209950-t26_1-p1		48 kDa		unknown	0	0	0	0	0	0
166	TRUE	Empty	Heat shock protein 75 kDa, mitochondrial OS=Homo sapiens GN=TRAP1 PE=1 SV=3	TRAP1_HUMAN		80 kDa		unknown	0	0	0	0	0	0
167	TRUE	Empty	O95229-DECOY	O95229-DECOY		?		unknown	0	-1	-1	0	0	0
168	TRUE	Empty	EMILIN-1 OS=Homo sapiens GN=EMILIN1 PE=1 SV=2	EMIL1_HUMAN		107 kDa		unknown	0	0	0	0	0	0
169	TRUE	Empty	Isoform 2 of Transmembrane glycoprotein NMB OS=Homo sapiens GN=GPNMB	GPNMB_HUMAN		63 kDa		unknown	0	0	0	0	0	0
170	TRUE	Empty	60S acidic ribosomal protein P1 OS=Homo sapiens GN=RPLP1 PE=1 SV=1	RLA1_HUMAN		12 kDa		unknown	0	0	0	0	0	0
171	TRUE	Empty	Isoform 2 of Transgelin-2 OS=Homo sapiens GN=TAGLN2	TAGL2_HUMAN		24 kDa		unknown	0	0	0	0	0	0
176	TRUE	Empty	SAG-related sequence SRS35A OS=Toxoplasma_gondii_ME49 GN=TGME49_280570-t26_1-p1	TGME49_280570-t26_1-p1		19 kDa		unknown	0	0.0034757	0	0	0	0
173	TRUE	Empty	60S ribosomal protein L35 OS=Homo sapiens GN=RPL35 PE=1 SV=2	RL35_HUMAN		15 kDa		unknown	0	0	0	0	0	0.0080335
174	TRUE	Empty	60S ribosomal protein L36 OS=Homo sapiens GN=RPL36 PE=1 SV=3	RL36_HUMAN		12 kDa		unknown	0	0	0	0	0	0
178	TRUE	Empty	glyoxalase family protein OS=Toxoplasma_gondii_ME49 GN=TGME49_240430-t26_1-p1	TGME49_240430-t26_1-p1		122 kDa		unknown	0	0	0	0	0	0
184	TRUE	Empty	ribosomal protein RPS6 OS=Toxoplasma_gondii_ME49 GN=TGME49_210690-t26_1-p1	TGME49_210690-t26_1-p1		29 kDa		unknown	0	0	0	0.0066608	0	0
177	TRUE	Empty	Isoform 4 of Transformer-2 protein homolog alpha OS=Homo sapiens GN=TRA2A	TRA2A_HUMAN		21 kDa		unknown	0	0	0	0	0	0
191	TRUE	Empty	TGME49_311030-t26_1-p1-DECOY	TGME49_311030-t26_1-p1-DECOY		?		unknown	0	-1	0	0	0	0
179	TRUE	Empty	7-dehydrocholesterol reductase OS=Homo sapiens GN=DHCR7 PE=1 SV=1	DHCR7_HUMAN		54 kDa		unknown	0	0.0025172	0	0	0	0
180	TRUE	Empty	Translocator protein OS=Homo sapiens GN=TSPO PE=1 SV=3	TSPO_HUMAN		19 kDa		unknown	0	0	0	0.0033633	0	0
181	TRUE	Empty	DNA-directed RNA polymerase I subunit RPA1 OS=Homo sapiens GN=POLR1A PE=1 SV=2	RPA1_HUMAN		195 kDa		unknown	0	0	0	0	0	0
182	TRUE	Empty	Elongation factor 2 OS=Homo sapiens GN=EEF2 PE=1 SV=4	EF2_HUMAN		95 kDa		unknown	0	0	0	0	0	0
183	TRUE	Empty	Isoform MBP-1 of Alpha-enolase OS=Homo sapiens GN=ENO1	ENOA_HUMAN		37 kDa		unknown	0	0	0	0	0	0
193	TRUE	Empty	hypothetical protein OS=Toxoplasma_gondii_ME49 GN=TGME49_204340-t26_1-p1	TGME49_204340-t26_1-p1		97 kDa		unknown	0	0	0	0	0	0
185	TRUE	Empty	Q8IZT6-DECOY	Q8IZT6-DECOY		?		unknown	0	-1	0	0	0	0
186	TRUE	Empty	Alpha-2-macroglobulin OS=Homo sapiens GN=A2M PE=1 SV=3	A2MG_HUMAN		163 kDa		unknown	0	0	0	0	0	0
187	TRUE	Empty	Isoform 3 of Heterogeneous nuclear ribonucleoprotein K OS=Homo sapiens GN=HNRNPK	HNRPK_HUMAN		49 kDa		unknown	0	0	0	0	0	0
188	TRUE	Empty	Peroxiredoxin-1 OS=Homo sapiens GN=PRDX1 PE=1 SV=1	PRDX1_HUMAN		22 kDa		unknown	0	0	0	0	0	0
189	TRUE	Empty	Talin-1 OS=Homo sapiens GN=TLN1 PE=1 SV=3	TLN1_HUMAN		270 kDa		unknown	0	0	0	0	0	0
190	TRUE	Empty	Q8TBE9-DECOY	Q8TBE9-DECOY		?		unknown	0	-1	0	-1	0	0
199	TRUE	Empty	Rhoptry kinase family protein, truncated (incomplete catalytic triad) OS=Toxoplasma_gondii_ME49 GN=TGME49_253330-t26_1-p1	TGME49_253330-t26_1-p1		42 kDa		unknown	0	0	0	0	0	0
192	TRUE	Empty	Fibrillin-1 OS=Homo sapiens GN=FBN1 PE=1 SV=3	FBN1_HUMAN		312 kDa		unknown	0	0	0	0	0	0
205	TRUE	Empty	dense granule protein GRA1 OS=Toxoplasma_gondii_ME49 GN=TGME49_270250-t26_1-p1	TGME49_270250-t26_1-p1		20 kDa		unknown	0	0	0	0	0	0
194	TRUE	Empty	Isoform 2 of Fructose-bisphosphate aldolase A OS=Homo sapiens GN=ALDOA	ALDOA_HUMAN		45 kDa		unknown	0	0	0	0	0	0
195	TRUE	Empty	Calreticulin OS=Homo sapiens GN=CALR PE=1 SV=1	CALR_HUMAN		48 kDa		unknown	0	0	0	0	0	0
196	TRUE	Empty	Myristoylated alanine-rich C-kinase substrate OS=Homo sapiens GN=MARCKS PE=1 SV=4	MARCS_HUMAN		32 kDa		unknown	0	0	0	0	0	0
197	TRUE	Empty	Isoform 3 of Nucleophosmin OS=Homo sapiens GN=NPM1	NPM_HUMAN		28 kDa		unknown	0	0	0	0	0	0
198	TRUE	Empty	Protein kinase C delta-binding protein OS=Homo sapiens GN=PRKCDBP PE=1 SV=3	PRDBP_HUMAN		28 kDa		unknown	0	0	0	0	0	0
210	TRUE	Empty	thioredoxin domain-containing protein OS=Toxoplasma_gondii_ME49 GN=TGME49_247350-t26_1-p1	TGME49_247350-t26_1-p1		34 kDa		unknown	0	0.0038322	0	0	0	0
200	TRUE	Empty	ADP-ribosylation factor 1 OS=Homo sapiens GN=ARF1 PE=1 SV=2	ARF1_HUMAN (+1)		21 kDa		unknown	0	0	0	0	0	0
201	TRUE	Empty	Isoform 3 of Arginine and glutamate-rich protein 1 OS=Homo sapiens GN=ARGLU1	ARGL1_HUMAN		24 kDa		unknown	0	0	0	0	0	0.0049905
202	TRUE	Empty	hypothetical protein OS=Toxoplasma_gondii_ME49 GN=TGME49_297430-t26_1-p1	TGME49_297430-t26_1-p1		25 kDa		unknown	0	0	0	0	0	0.0039844
203	TRUE	Empty	ribosomal protein RPL18 OS=Toxoplasma_gondii_ME49 GN=TGME49_300000-t26_1-p1	TGME49_300000-t26_1-p1		21 kDa		unknown	0	0	0	0	0	0.0052841
204	TRUE	Empty	Activated RNA polymerase II transcriptional coactivator p15 OS=Homo sapiens GN=SUB1 PE=1 SV=3	TCP4_HUMAN		14 kDa		unknown	0	0	0	0	0	0
211	TRUE	Empty	dense granule protein GRA6 OS=Toxoplasma_gondii_ME49 GN=TGME49_275440-t26_1-p1	TGME49_275440-t26_1-p1		23 kDa		unknown	0	0.0026689	0	0	0	0
206	TRUE	Empty	Methylcytosine dioxygenase TET1 OS=Homo sapiens GN=TET1 PE=1 SV=2	TET1_HUMAN		235 kDa		unknown	0	0	0	0	0	0
207	TRUE	Empty	Collagen alpha-1(VI) chain OS=Homo sapiens GN=COL6A1 PE=1 SV=3	CO6A1_HUMAN		109 kDa		unknown	0	0	0	0	0	0
208	TRUE	Empty	ADP-ribosylation factor 4 OS=Homo sapiens GN=ARF4 PE=1 SV=3	ARF4_HUMAN (+1)		21 kDa		unknown	0	0.0066425	0	0	0	0
209	TRUE	Empty	ATP-dependent RNA helicase DDX3X OS=Homo sapiens GN=DDX3X PE=1 SV=3	DDX3X_HUMAN (+1)		73 kDa		unknown	0	0.0018061	0	0	0	0
212	TRUE	Empty	hypothetical protein OS=Toxoplasma_gondii_ME49 GN=TGME49_312330-t26_1-p1	TGME49_312330-t26_1-p1		208 kDa		unknown	0	0.00063195	0	0	0	0
213	TRUE	Empty	hypothetical protein OS=Toxoplasma_gondii_ME49 GN=TGME49_239752-t26_1-p1	TGME49_239752-t26_1-p1		102 kDa		unknown	0	0	0	0.0012561	0	0
219	TRUE	Empty	TGME49_228380-t26_1-p1-DECOY	TGME49_228380-t26_1-p1-DECOY		?		unknown	0	0	0	0	0	0
117	TRUE	Empty	TGME49_306480-t26_1-p1-DECOY	TGME49_306480-t26_1-p1-DECOY		?		unknown	-1	-1	-1	-1	0	0
214	TRUE	Empty	Putative E3 ubiquitin-protein ligase SH3RF2 OS=Homo sapiens GN=SH3RF2 PE=1 SV=3	SH3R2_HUMAN		79 kDa		unknown	0	0	0	0	0	0
215	TRUE	Empty	Collagen alpha-2(VI) chain OS=Homo sapiens GN=COL6A2 PE=1 SV=4	CO6A2_HUMAN		109 kDa		unknown	0	0	0	0	0	0
216	TRUE	Empty	Isoform Smooth muscle of Myosin light polypeptide 6 OS=Homo sapiens GN=MYL6	MYL6_HUMAN		17 kDa		unknown	0	0	0	0	0	0
217	TRUE	Empty	Dolichyl-diphosphooligosaccharide--protein glycosyltransferase subunit 1 OS=Homo sapiens GN=RPN1 PE=1 SV=1	RPN1_HUMAN		69 kDa		unknown	0	0	0	0	0	0
218	TRUE	Empty	Protein S100-A11 OS=Homo sapiens GN=S100A11 PE=1 SV=2	S10AB_HUMAN		12 kDa		unknown	0	0	0	0	0	0
134	TRUE	Empty	TGME49_299900-t26_1-p1-DECOY	TGME49_299900-t26_1-p1-DECOY		?		unknown	-1	0	0	-1	0	0
220	TRUE	Empty	40S ribosomal protein S4, X isoform OS=Homo sapiens GN=RPS4X PE=1 SV=2	RS4X_HUMAN (+2)		30 kDa		unknown	0	0	0	0	0	0
221	TRUE	Empty	Q96EU7-DECOY	Q96EU7-DECOY		?		unknown	0	0	0	-1	0	0
222	TRUE	Empty	P62750-DECOY	P62750-DECOY		?		unknown	0	0	0	0	0	0

## Sheet: Group 2_raw
#	Visible?	Starred?	Identified Proteins (248/260)	Accession Number	Alternate ID	Molecular Weight	Protein Grouping Ambiguity	Taxonomy	CST2_203600	CST4_261650	CST9_310790	MCP3	PRU_1	PRU
1	TRUE	Empty	Cluster of Isoform 4 of Acetyl-CoA carboxylase 1 OS=Homo sapiens GN=ACACA (ACACA_HUMAN)	ACACA_HUMAN [2]		266 kDa	TRUE	unknown	0.043785	0.05963	0.063374	0.042157	0.016562	0.025269
1.1	TRUE	Empty	Isoform 4 of Acetyl-CoA carboxylase 1 OS=Homo sapiens GN=ACACA	ACACA_HUMAN		266 kDa	TRUE	unknown	0.043785	0.05963	0.063374	0.042157	0.016562	0.025269
1.2	TRUE	Empty	Isoform 2 of Acetyl-CoA carboxylase 2 OS=Homo sapiens GN=ACACB	ACACB_HUMAN		277 kDa	TRUE	unknown	0	0	0	0	0	0
2	TRUE	Empty	Isoform 2 of Pyruvate carboxylase, mitochondrial OS=Homo sapiens GN=PC	PYC_HUMAN		130 kDa	TRUE	unknown	0.063593	0.072571	0.081666	0.065621	0.16579	0.11301
3	TRUE	Empty	SAG-related sequence SRS44 OS=Toxoplasma_gondii_ME49 GN=TGME49_264660-t26_1-p1	TGME49_264660-t26_1-p1		262 kDa		unknown	0.033806	0.04927	0.0133	0.056584	0	0
4	TRUE	Empty	acetyl-CoA carboxylase ACC1 OS=Toxoplasma_gondii_ME49 GN=TGME49_221320-t26_1-p1	TGME49_221320-t26_1-p1		288 kDa		unknown	0.038675	0.027465	0.026177	0.03634	0.018468	0.028562
5	TRUE	Empty	Isoform 2 of Propionyl-CoA carboxylase alpha chain, mitochondrial OS=Homo sapiens GN=PCCA	PCCA_HUMAN		80 kDa		unknown	0.071719	0.057483	0.081909	0.064022	0	0.038451
6	TRUE	Empty	Cluster of Actin, cytoplasmic 2 OS=Homo sapiens GN=ACTG1 PE=1 SV=1 (ACTG_HUMAN)	ACTG_HUMAN [4]		42 kDa	TRUE	unknown	0.018158	0.022306	0.02754	0.029548	0.017541	0.009219
6.1	TRUE	Empty	Actin, cytoplasmic 2 OS=Homo sapiens GN=ACTG1 PE=1 SV=1	ACTG_HUMAN		42 kDa	TRUE	unknown	0.052968	0.039855	0.046644	0.056081	0.017541	0.017127
6.2	TRUE	Empty	Actin, alpha cardiac muscle 1 OS=Homo sapiens GN=ACTC1 PE=1 SV=1	ACTC_HUMAN		42 kDa	TRUE	unknown	0.0015054	0.0047572	0.0084357	0.0030153	0	0.0013105
6.3	TRUE	Empty	Beta-actin-like protein 2 OS=Homo sapiens GN=ACTBL2 PE=1 SV=2	ACTBL_HUMAN		42 kDa	TRUE	unknown	0	0	0	0	0	0
6.4	TRUE	Empty	POTE ankyrin domain family member I OS=Homo sapiens GN=POTEI PE=3 SV=1	POTEI_HUMAN		121 kDa	TRUE	unknown	0	0	0	0	0	0
7	TRUE	Empty	Methylcrotonoyl-CoA carboxylase subunit alpha, mitochondrial OS=Homo sapiens GN=MCCC1 PE=1 SV=3	MCCA_HUMAN		80 kDa	TRUE	unknown	0.046184	0.052774	0.075668	0.043903	0.030243	0.03271
8	TRUE	Empty	Cluster of Myosin-9 OS=Homo sapiens GN=MYH9 PE=1 SV=4 (MYH9_HUMAN)	MYH9_HUMAN [3]		227 kDa	TRUE	unknown	0.018821	0.022571	0.033263	0.036539	0	0.019662
8.1	TRUE	Empty	Myosin-9 OS=Homo sapiens GN=MYH9 PE=1 SV=4	MYH9_HUMAN		227 kDa	TRUE	unknown	0.018821	0.022571	0.033263	0.036539	0	0.019662
8.2	TRUE	Empty	Isoform 6 of Myosin-14 OS=Homo sapiens GN=MYH14	MYH14_HUMAN		228 kDa	TRUE	unknown	0	0	0	0	0	0
8.3	TRUE	Empty	Isoform 4 of Myosin-11 OS=Homo sapiens GN=MYH11	MYH11_HUMAN		227 kDa	TRUE	unknown	0	0	0	0	0	0
9	TRUE	Empty	hypothetical protein OS=Toxoplasma_gondii_ME49 GN=TGME49_209755-t26_1-p1	TGME49_209755-t26_1-p1		140 kDa		unknown	0.051188	0.024851	0.05238	0.004458	0	0
10	TRUE	Empty	pyruvate carboxylase OS=Toxoplasma_gondii_ME49 GN=TGME49_284190-t26_1-p1	TGME49_284190-t26_1-p1		152 kDa	TRUE	unknown	0.016728	0.0047276	0.010288	0.016753	0.0015763	0.012431
11	TRUE	Empty	Cluster of Tubulin beta chain OS=Homo sapiens GN=TUBB PE=1 SV=2 (TBB5_HUMAN)	TBB5_HUMAN [3]		50 kDa	TRUE	unknown	0.0057476	0.0044821	0.0071533	0.0051178	0	0.0033383
11.1	TRUE	Empty	Tubulin beta chain OS=Homo sapiens GN=TUBB PE=1 SV=2	TBB5_HUMAN		50 kDa	TRUE	unknown	0.0076692	0.0080787	0.012535	0.0076809	0	0.0033383
11.2	TRUE	Empty	Tubulin beta-4B chain OS=Homo sapiens GN=TUBB4B PE=1 SV=1	TBB4B_HUMAN		50 kDa	TRUE	unknown	0.003826	0.0026869	0.00536	0.0025546	0	0
11.3	TRUE	Empty	Tubulin beta-6 chain OS=Homo sapiens GN=TUBB6 PE=1 SV=1	TBB6_HUMAN		50 kDa	TRUE	unknown	0	0.0026808	0.0035653	0	0	0
12	TRUE	Orange	microneme protein, putative OS=Toxoplasma_gondii_ME49 GN=TGME49_208730-t26_1-p1	TGME49_208730-t26_1-p1		105 kDa		unknown	0.033517	0.040094	0	0.048362	0	0
13	TRUE	Empty	60S ribosomal protein L7 OS=Homo sapiens GN=RPL7 PE=1 SV=1	RL7_HUMAN		29 kDa		unknown	0.036614	0.036159	0.080147	0.03667	0.044206	0.055781
14	TRUE	Empty	Cluster of Tubulin alpha-1B chain OS=Homo sapiens GN=TUBA1B PE=1 SV=1 (TBA1B_HUMAN)	TBA1B_HUMAN [2]		50 kDa	TRUE	unknown	0.0037751	0.0039767	0.0035258	0.0025206	0	0
14.1	TRUE	Empty	Tubulin alpha-1B chain OS=Homo sapiens GN=TUBA1B PE=1 SV=1	TBA1B_HUMAN		50 kDa	TRUE	unknown	0.0050334	0.0053022	0.0035258	0.0025206	0	0
14.2	TRUE	Empty	Tubulin alpha-1A chain OS=Homo sapiens GN=TUBA1A PE=1 SV=1	TBA1A_HUMAN		50 kDa	TRUE	unknown	0.0025167	0.0026511	0.0035258	0.0025206	0	0
15	TRUE	Empty	MAG1 OS=Toxoplasma_gondii_ME49 GN=TGME49_270240-t26_1-p1	TGME49_270240-t26_1-p1		49 kDa		unknown	0.037667	0.026452	0.0070359	0.02012	0	0
16	TRUE	Empty	Isoform 16 of Fibronectin OS=Homo sapiens GN=FN1	FINC_HUMAN		263 kDa		unknown	0	0	0	0	0	0.0019946
17	TRUE	Empty	60S ribosomal protein L4 OS=Homo sapiens GN=RPL4 PE=1 SV=5	RL4_HUMAN		48 kDa		unknown	0.018607	0.018201	0.035377	0.017305	0.01027	0.018513
18	TRUE	Empty	Cluster of Vimentin OS=Homo sapiens GN=VIM PE=1 SV=4 (VIME_HUMAN)	VIME_HUMAN [2]		54 kDa	TRUE	unknown	0.012178	0.0025658	0.0034123	0.0024394	0	0.0063613
18.1	TRUE	Empty	Vimentin OS=Homo sapiens GN=VIM PE=1 SV=4	VIME_HUMAN		54 kDa	TRUE	unknown	0.012178	0.0025658	0.0034123	0.0024394	0	0.0063613
18.2	TRUE	Empty	Isoform 2 of Neurofilament medium polypeptide OS=Homo sapiens GN=NEFM	NFM_HUMAN		59 kDa	TRUE	unknown	0	0	0	0	0	0
19	TRUE	Empty	Keratin, type I cytoskeletal 10 OS=Homo sapiens GN=KRT10 PE=1 SV=6	K1C10_HUMAN		59 kDa		unknown	0	0	0	0	0.048808	0.017766
20	TRUE	Empty	Cluster of chaperonin protein BiP OS=Toxoplasma_gondii_ME49 GN=TGME49_311720-t26_1-p1 (TGME49_311720-t26_1-p1)	TGME49_311720-t26_1-p1 [2]		73 kDa	TRUE	unknown	0.0093453	0.0098444	0	0.0093597	0	0
20.1	TRUE	Empty	chaperonin protein BiP OS=Toxoplasma_gondii_ME49 GN=TGME49_311720-t26_1-p1	TGME49_311720-t26_1-p1		73 kDa	TRUE	unknown	0.0093453	0.0098444	0	0.0093597	0	0
20.2	TRUE	Empty	heat shock protein HSP70 OS=Toxoplasma_gondii_ME49 GN=TGME49_273760-t26_1-p1	TGME49_273760-t26_1-p1		73 kDa	TRUE	unknown	0	0	0	0	0	0
21	TRUE	Empty	Keratin, type II cytoskeletal 1 OS=Homo sapiens GN=KRT1 PE=1 SV=6	K2C1_HUMAN		66 kDa	TRUE	unknown	0.0026437	0.0037132	0.0024691	0.0035304	0.0034047	0.016111
22	TRUE	Empty	Isoform 2 of Serine/arginine-rich splicing factor 3 OS=Homo sapiens GN=SRSF3	SRSF3_HUMAN		19 kDa		unknown	0	0	0	0	0.21219	0.057239
23	TRUE	Empty	Cluster of Isoform 4 of Alpha-actinin-1 OS=Homo sapiens GN=ACTN1 (ACTN1_HUMAN)	ACTN1_HUMAN [3]		103 kDa	TRUE	unknown	0.0079064	0.0053337	0.0044194	0.013308	0	0
23.1	TRUE	Empty	Isoform 4 of Alpha-actinin-1 OS=Homo sapiens GN=ACTN1	ACTN1_HUMAN		103 kDa	TRUE	unknown	0.011452	0.0080425	0.0053479	0.019753	0	0
23.2	TRUE	Empty	Isoform 3 of Alpha-actinin-4 OS=Homo sapiens GN=ACTN4	ACTN4_HUMAN		105 kDa	TRUE	unknown	0.0043607	0.0026249	0.0034909	0.0068631	0	0
23.3	TRUE	Empty	Alpha-actinin-2 OS=Homo sapiens GN=ACTN2 PE=1 SV=1	ACTN2_HUMAN		104 kDa	TRUE	unknown	0	0	0	0	0	0
24	TRUE	Empty	acetyl-coA carboxylase ACC2 OS=Toxoplasma_gondii_ME49 GN=TGME49_218560-t26_1-p1	TGME49_218560-t26_1-p1		365 kDa	TRUE	unknown	0.0030054	0.00035177	0.002573	0.0046822	0	0.0017443
25	TRUE	Empty	heat shock protein 90, putative OS=Toxoplasma_gondii_ME49 GN=TGME49_244560-t26_1-p1	TGME49_244560-t26_1-p1		97 kDa	TRUE	unknown	0.018091	0.014822	0	0.015434	0	0
26	TRUE	Empty	Histone H4 OS=Homo sapiens GN=HIST1H4A PE=1 SV=2	H4_HUMAN		11 kDa		unknown	0.044079	0.011608	0.023157	0.038628	0.042575	0.047967
27	TRUE	Orange	microneme protein, putative OS=Toxoplasma_gondii_ME49 GN=TGME49_208740-t26_1-p1	TGME49_208740-t26_1-p1		66 kDa		unknown	0.016802	0.031465	0	0.046743	0	0
28	TRUE	Empty	Cluster of Histone H3.1 OS=Homo sapiens GN=HIST1H3A PE=1 SV=2 (H31_HUMAN)	H31_HUMAN [4]		15 kDa	TRUE	unknown	0	0	0	0	0	0
28.1	TRUE	Empty	Histone H3.1 OS=Homo sapiens GN=HIST1H3A PE=1 SV=2	H31_HUMAN		15 kDa	TRUE	unknown	0	0	0	0	0	0
28.2	TRUE	Empty	Histone H3.3 OS=Homo sapiens GN=H3F3A PE=1 SV=2	H33_HUMAN		15 kDa	TRUE	unknown	0	0	0	0	0	0
28.3	TRUE	Empty	histone H3.3 OS=Toxoplasma_gondii_ME49 GN=TGME49_218260-t26_1-p1	TGME49_218260-t26_1-p1 (+1)		15 kDa	TRUE	unknown	0	0	0	0	0	0
29	TRUE	Empty	Cluster of Isoform 3 of Putative RNA-binding protein Luc7-like 2 OS=Homo sapiens GN=LUC7L2 (LC7L2_HUMAN)	LC7L2_HUMAN [2]		47 kDa	TRUE	unknown	0	0.0030501	0.0020282	0	0.033819	0.0072356
29.1	TRUE	Empty	Isoform 3 of Putative RNA-binding protein Luc7-like 2 OS=Homo sapiens GN=LUC7L2	LC7L2_HUMAN		47 kDa	TRUE	unknown	0	0.0030501	0.0020282	0	0.033819	0.011431
29.2	TRUE	Empty	Isoform 2 of Putative RNA-binding protein Luc7-like 1 OS=Homo sapiens GN=LUC7L	LUC7L_HUMAN		44 kDa	TRUE	unknown	0	0	0	0	0	0.0030404
30	TRUE	Empty	Isoform 3 of Pyruvate kinase PKM OS=Homo sapiens GN=PKM	KPYM_HUMAN		58 kDa		unknown	0.010688	0.023643	0.023957	0.0042817	0	0.0037217
31	TRUE	Empty	60S ribosomal protein L18 OS=Homo sapiens GN=RPL18 PE=1 SV=2	RL18_HUMAN		22 kDa		unknown	0.027168	0.0159	0.025374	0.01814	0.06895	0.049717
32	TRUE	Empty	Cluster of Elongation factor 1-alpha 1 OS=Homo sapiens GN=EEF1A1 PE=1 SV=1 (EF1A1_HUMAN)	EF1A1_HUMAN [4]		50 kDa	TRUE	unknown	0.006142	0.01294	0.0086046	0.0049211	0	0
32.1	TRUE	Empty	Elongation factor 1-alpha 1 OS=Homo sapiens GN=EEF1A1 PE=1 SV=1	EF1A1_HUMAN (+1)		50 kDa	TRUE	unknown	0.006142	0.01294	0.0086046	0.0049211	0	0
32.2	TRUE	Empty	elongation factor 1-alpha (EF-1-ALPHA), putative OS=Toxoplasma_gondii_ME49 GN=TGME49_286420-t26_1-p1	TGME49_286420-t26_1-p1 (+1)		49 kDa	TRUE	unknown	0	0	0	0	0	0
33	TRUE	Empty	Histone H2B type F-S OS=Homo sapiens GN=H2BFS PE=1 SV=2	H2BFS_HUMAN		14 kDa		unknown	0.045041	0.028468	0.02524	0.027066	0	0.011763
34	TRUE	Empty	Cluster of Isoform 2 of Filamin-A OS=Homo sapiens GN=FLNA (FLNA_HUMAN)	FLNA_HUMAN [2]		281 kDa	TRUE	unknown	0.0017152	0.0033878	0.0015018	0.0012884	0	0
34.1	TRUE	Empty	Isoform 2 of Filamin-A OS=Homo sapiens GN=FLNA	FLNA_HUMAN		281 kDa	TRUE	unknown	0.0017152	0.0033878	0.0015018	0.0012884	0	0
34.2	TRUE	Empty	Filamin-B OS=Homo sapiens GN=FLNB PE=1 SV=2	FLNB_HUMAN		277 kDa	TRUE	unknown	0	0	0	0	0	0
35	TRUE	Empty	60S ribosomal protein L15 OS=Homo sapiens GN=RPL15 PE=1 SV=2	RL15_HUMAN		24 kDa		unknown	0.019474	0.023444	0.027282	0.033435	0	0
36	TRUE	Empty	Cluster of Keratin, type II cytoskeletal 2 epidermal OS=Homo sapiens GN=KRT2 PE=1 SV=2 (K22E_HUMAN)	K22E_HUMAN [5]		65 kDa	TRUE	unknown	0	0	0	0	0	0.0054939
36.1	TRUE	Empty	Keratin, type II cytoskeletal 2 epidermal OS=Homo sapiens GN=KRT2 PE=1 SV=2	K22E_HUMAN		65 kDa	TRUE	unknown	0	0	0	0	0	0.0092781
36.2	TRUE	Empty	Keratin, type II cytoskeletal 79 OS=Homo sapiens GN=KRT79 PE=1 SV=2	K2C79_HUMAN		58 kDa	TRUE	unknown	0	0	0	0	0	0
36.3	TRUE	Empty	Keratin, type II cytoskeletal 1b OS=Homo sapiens GN=KRT77 PE=2 SV=3	K2C1B_HUMAN		62 kDa	TRUE	unknown	0	0	0	0	0	0.0017096
36.4	TRUE	Empty	Keratin, type II cytoskeletal 6B OS=Homo sapiens GN=KRT6B PE=1 SV=5	K2C6B_HUMAN		60 kDa	TRUE	unknown	0	0	0	0	0	0
36.5	TRUE	Empty	Keratin, type II cytoskeletal 3 OS=Homo sapiens GN=KRT3 PE=1 SV=3	K2C3_HUMAN		64 kDa	TRUE	unknown	0	0	0	0	0	0
37	TRUE	Empty	Isoform 3 of Unconventional myosin-Ic OS=Homo sapiens GN=MYO1C	MYO1C_HUMAN		122 kDa		unknown	0.0026694	0.0044992	0.0067315	0.014437	0	0
38	TRUE	Empty	rhoptry protein ROP1 OS=Toxoplasma_gondii_ME49 GN=TGME49_309590-t26_1-p1	TGME49_309590-t26_1-p1		48 kDa		unknown	0.0076348	0.0026808	0.0071306	0.0038233	0.014748	0.023263
39	TRUE	Empty	Annexin A2 OS=Homo sapiens GN=ANXA2 PE=1 SV=2	ANXA2_HUMAN		39 kDa		unknown	0.011719	0.010581	0.025798	0.0016767	0	0
40	TRUE	Empty	60S ribosomal protein L19 OS=Homo sapiens GN=RPL19 PE=1 SV=1	RL19_HUMAN		23 kDa		unknown	0.014477	0.015251	0.028395	0.0145	0.022373	0.015124
41	TRUE	Empty	40S ribosomal protein S8 OS=Homo sapiens GN=RPS8 PE=1 SV=2	RS8_HUMAN		24 kDa		unknown	0.010914	0.0057483	0.011467	0.019129	0.010541	0
42	TRUE	Empty	Cluster of Histone H2A type 1-D OS=Homo sapiens GN=HIST1H2AD PE=1 SV=2 (H2A1D_HUMAN)	H2A1D_HUMAN [7]		14 kDa	TRUE	unknown	0	0	0	0	0	0
42.1	TRUE	Empty	Histone H2A type 1-D OS=Homo sapiens GN=HIST1H2AD PE=1 SV=2	H2A1D_HUMAN (+3)		14 kDa	TRUE	unknown	0	0	0	0	0	0
42.2	TRUE	Empty	Histone H2A type 1-B/E OS=Homo sapiens GN=HIST1H2AB PE=1 SV=2	H2A1B_HUMAN (+2)		14 kDa	TRUE	unknown	0	0	0	0	0	0
43	TRUE	Empty	Isoform 3 of Transformer-2 protein homolog beta OS=Homo sapiens GN=TRA2B	TRA2B_HUMAN		34 kDa		unknown	0	0	0	0	0.023326	0.027448
44	TRUE	Empty	Isoform 4 of Serine/arginine-rich splicing factor 7 OS=Homo sapiens GN=SRSF7	SRSF7_HUMAN		26 kDa		unknown	0	0	0	0	0.058211	0.013117
45	TRUE	Empty	Isoform ASF-3 of Serine/arginine-rich splicing factor 1 OS=Homo sapiens GN=SRSF1	SRSF1_HUMAN		22 kDa		unknown	0	0	0	0	0.010908	0.031954
46	TRUE	Empty	Keratin, type I cytoskeletal 9 OS=Homo sapiens GN=KRT9 PE=1 SV=3	K1C9_HUMAN		62 kDa		unknown	0.0018219	0.00095959	0	0.0018247	0	0.0047582
47	TRUE	Empty	Cluster of Isoform 2 of RNA-binding motif protein, X chromosome OS=Homo sapiens GN=RBMX (RBMX_HUMAN)	RBMX_HUMAN [2]		22 kDa	TRUE	unknown	0	0	0	0	0.011601	0.03529
47.1	TRUE	Empty	Isoform 2 of RNA-binding motif protein, X chromosome OS=Homo sapiens GN=RBMX	RBMX_HUMAN		22 kDa	TRUE	unknown	0	0	0	0	0.011601	0.03529
47.2	TRUE	Empty	RNA-binding motif protein, X-linked-like-3 OS=Homo sapiens GN=RBMXL3 PE=2 SV=2	RMXL3_HUMAN		115 kDa	TRUE	unknown	0	0	0	0	0	0
48	TRUE	Empty	Cluster of Histone H1.4 OS=Homo sapiens GN=HIST1H1E PE=1 SV=2 (H14_HUMAN)	H14_HUMAN [2]		22 kDa	TRUE	unknown	0	0	0	0	0	0
48.1	TRUE	Empty	Histone H1.4 OS=Homo sapiens GN=HIST1H1E PE=1 SV=2	H14_HUMAN		22 kDa	TRUE	unknown	0	0	0	0	0	0
48.2	TRUE	Empty	Histone H1.2 OS=Homo sapiens GN=HIST1H1C PE=1 SV=2	H12_HUMAN		21 kDa	TRUE	unknown	0	0	0	0	0	0
49	TRUE	Orange	hypothetical protein OS=Toxoplasma_gondii_ME49 GN=TGME49_261650-t26_1-p1	TGME49_261650-t26_1-p1		125 kDa		unknown	0.00050002	0.017908	0	0.0015024	0	0
50	TRUE	Empty	Serpin H1 OS=Homo sapiens GN=SERPINH1 PE=1 SV=2	SERPH_HUMAN		46 kDa		unknown	0	0.0028604	0	0	0	0.0047279
51	TRUE	Empty	Isoform 2 of Splicing factor U2AF 65 kDa subunit OS=Homo sapiens GN=U2AF2	U2AF2_HUMAN		53 kDa		unknown	0	0	0	0	0	0.013637
52	TRUE	Empty	Isoform 3 of Heterogeneous nuclear ribonucleoprotein R OS=Homo sapiens GN=HNRNPR	HNRPR_HUMAN		67 kDa	TRUE	unknown	0	0	0	0	0	0.012455
53	TRUE	Empty	60S ribosomal protein L23a OS=Homo sapiens GN=RPL23A PE=1 SV=1	RL23A_HUMAN		18 kDa		unknown	0.0072759	0	0	0	0	0.015835
54	TRUE	Empty	protein disulfide isomerase OS=Toxoplasma_gondii_ME49 GN=TGME49_211680-t26_1-p1	TGME49_211680-t26_1-p1		53 kDa		unknown	0.0072295	0.011423	0	0.0072406	0	0
55	TRUE	Empty	Isoform 6 of RNA-binding protein EWS OS=Homo sapiens GN=EWSR1	EWS_HUMAN		63 kDa		unknown	0	0	0	0	0.0036543	0.005764
56	TRUE	Empty	Isoform 4 of Myosin-10 OS=Homo sapiens GN=MYH10	MYH10_HUMAN		229 kDa	TRUE	unknown	0.00057441	0	0.00040236	0.0031641	0	0
57	TRUE	Empty	Non-histone chromosomal protein HMG-17 OS=Homo sapiens GN=HMGN2 PE=1 SV=3	HMGN2_HUMAN		9 kDa		unknown	0	0	0	0	0.073087	0.021958
58	TRUE	Empty	60S ribosomal protein L7a OS=Homo sapiens GN=RPL7A PE=1 SV=2	RL7A_HUMAN		30 kDa		unknown	0.0064006	0.0044949	0.0059779	0.0085472	0	0.0037147
59	TRUE	Empty	60S ribosomal protein L29 OS=Homo sapiens GN=RPL29 PE=1 SV=2	RL29_HUMAN		18 kDa		unknown	0.0071386	0	0.0050004	0	0.05516	0.0093219
60	TRUE	Empty	Isoform 2 of Glyceraldehyde-3-phosphate dehydrogenase OS=Homo sapiens GN=GAPDH	G3P_HUMAN		32 kDa		unknown	0	0	0	0	0	0
61	TRUE	Empty	hypothetical protein OS=Toxoplasma_gondii_ME49 GN=TGME49_203600-t26_1-p1	TGME49_203600-t26_1-p1		47 kDa		unknown	0.032319	0	0	0	0	0
62	TRUE	Empty	protein disulfide isomerase-related protein (provisional), putative OS=Toxoplasma_gondii_ME49 GN=TGME49_249270-t26_1-p1	TGME49_249270-t26_1-p1		60 kDa		unknown	0.0051875	0.0032788	0	0.0031173	0	0
63	TRUE	Empty	Ras GTPase-activating-like protein IQGAP1 OS=Homo sapiens GN=IQGAP1 PE=1 SV=1	IQGA1_HUMAN		189 kDa		unknown	0.00137	0.00072158	0	0.0054884	0	0
64	TRUE	Empty	Ubiquitin-40S ribosomal protein S27a OS=Homo sapiens GN=RPS27A PE=1 SV=2	RS27A_HUMAN		18 kDa		unknown	0.0036379	0.0038322	0.010193	0.007287	0	0.0063341
65	TRUE	Empty	40S ribosomal protein S30 OS=Homo sapiens GN=FAU PE=1 SV=1	RS30_HUMAN		7 kDa		unknown	0	0	0	0	0	0.025122
66	TRUE	Empty	Fibulin-2 OS=Homo sapiens GN=FBLN2 PE=1 SV=2	FBLN2_HUMAN		127 kDa		unknown	0	0	0	0	0	0
67	TRUE	Empty	RNA-binding protein FUS OS=Homo sapiens GN=FUS PE=1 SV=1	FUS_HUMAN		53 kDa		unknown	0	0	0	0	0	0.0037571
68	TRUE	Empty	60S ribosomal protein L18a OS=Homo sapiens GN=RPL18A PE=1 SV=2	RL18A_HUMAN		21 kDa		unknown	0	0.0067935	0.022587	0.012918	0	0
69	TRUE	Empty	Isoform 3 of RNA-binding protein 39 OS=Homo sapiens GN=RBM39	RBM39_HUMAN		59 kDa		unknown	0	0.0045119	0.0045003	0	0	0.0037715
70	TRUE	Empty	60S ribosomal protein L27a OS=Homo sapiens GN=RPL27A PE=1 SV=2	RL27A_HUMAN		17 kDa		unknown	0	0.0080787	0.005372	0.011521	0	0.010015
71	TRUE	Empty	78 kDa glucose-regulated protein OS=Homo sapiens GN=HSPA5 PE=1 SV=2	GRP78_HUMAN		72 kDa	TRUE	unknown	0	0	0	0	0	0
72	TRUE	Empty	hypothetical protein OS=Toxoplasma_gondii_ME49 GN=TGME49_213067-t26_1-p1	TGME49_213067-t26_1-p1		50 kDa		unknown	0	0.019839	0	0	0	0
73	TRUE	Empty	60S ribosomal protein L3 OS=Homo sapiens GN=RPL3 PE=1 SV=2	RL3_HUMAN		46 kDa	TRUE	unknown	0.0098576	0.0029669	0	0.0056416	0	0
74	TRUE	Empty	60S ribosomal protein L24 OS=Homo sapiens GN=RPL24 PE=1 SV=1	RL24_HUMAN		18 kDa		unknown	0.0072295	0	0	0.014481	0	0.0062938
75	TRUE	Empty	Endoplasmin OS=Homo sapiens GN=HSP90B1 PE=1 SV=1	ENPL_HUMAN		92 kDa	TRUE	unknown	0	0	0	0	0	0
76	TRUE	Empty	High mobility group nucleosome-binding domain-containing protein 4 OS=Homo sapiens GN=HMGN4 PE=1 SV=3	HMGN4_HUMAN		10 kDa		unknown	0	0	0	0	0	0.010979
77	TRUE	Empty	Isoform 6 of Prelamin-A/C OS=Homo sapiens GN=LMNA	LMNA_HUMAN		69 kDa		unknown	0	0.0018007	0	0.00085601	0	0
78	TRUE	Empty	40S ribosomal protein S23 OS=Homo sapiens GN=RPS23 PE=1 SV=3	RS23_HUMAN		16 kDa		unknown	0.011906	0.012542	0.01112	0.019874	0	0
79	TRUE	Empty	ribosomal protein RPL3 OS=Toxoplasma_gondii_ME49 GN=TGME49_227360-t26_1-p1	TGME49_227360-t26_1-p1		44 kDa	TRUE	unknown	0	0	0	0	0	0.0088906
80	TRUE	Empty	rhoptry protein ROP8 OS=Toxoplasma_gondii_ME49 GN=TGME49_215775-t26_1-p1	TGME49_215775-t26_1-p1		66 kDa		unknown	0	0	0	0	0	0.0034369
81	TRUE	Empty	hypothetical protein OS=Toxoplasma_gondii_ME49 GN=TGME49_248160-t26_1-p1	TGME49_248160-t26_1-p1		122 kDa		unknown	0	0	0	0	0.0019897	0.00044833
82	TRUE	Empty	Cluster of Isoform 7 of Tropomyosin alpha-3 chain OS=Homo sapiens GN=TPM3 (TPM3_HUMAN)	TPM3_HUMAN [3]		19 kDa	TRUE	unknown	0	0	0	0	0	0
82.1	TRUE	Empty	Isoform 7 of Tropomyosin alpha-3 chain OS=Homo sapiens GN=TPM3	TPM3_HUMAN (+1)		19 kDa	TRUE	unknown	0	0	0	0	0	0
82.2	TRUE	Empty	Tropomyosin beta chain OS=Homo sapiens GN=TPM2 PE=1 SV=1	TPM2_HUMAN		29 kDa	TRUE	unknown	0	0	0	0	0	0
83	TRUE	Empty	Galectin-1 OS=Homo sapiens GN=LGALS1 PE=1 SV=2	LEG1_HUMAN		15 kDa		unknown	0	0.0088567	0	0	0	0
84	TRUE	Empty	Isoform 2 of Peptidyl-prolyl cis-trans isomerase A OS=Homo sapiens GN=PPIA	PPIA_HUMAN		11 kDa		unknown	0	0	0	0	0	0
85	TRUE	Empty	Isoform 4 of Splicing factor U2AF 35 kDa subunit OS=Homo sapiens GN=U2AF1	U2AF1_HUMAN (+1)		20 kDa		unknown	0	0	0	0	0	0.023668
86	TRUE	Empty	40S ribosomal protein S2 OS=Homo sapiens GN=RPS2 PE=1 SV=2	RS2_HUMAN		31 kDa		unknown	0.0058108	0.0040807	0.010854	0.0038798	0	0
87	TRUE	Empty	TGME49_203750-t26_1-p1-DECOY	TGME49_203750-t26_1-p1-DECOY		?		unknown	0	0	0	0	-1	0
88	TRUE	Empty	Isoform 2 of Chromodomain-helicase-DNA-binding protein 2 OS=Homo sapiens GN=CHD2	CHD2_HUMAN		57 kDa		unknown	0	0	0	0	0	0
89	TRUE	Empty	Isoform 5 of Protein disulfide-isomerase A6 OS=Homo sapiens GN=PDIA6	PDIA6_HUMAN		48 kDa		unknown	0	0.0027174	0	0	0	0
90	TRUE	Empty	Isoform 5 of Serine/arginine-rich splicing factor 10 OS=Homo sapiens GN=SRSF10	SRS10_HUMAN		20 kDa		unknown	0	0	0	0	0	0.011977
91	TRUE	Empty	60S ribosomal protein L6 OS=Homo sapiens GN=RPL6 PE=1 SV=3	RL6_HUMAN		33 kDa		unknown	0.0039411	0.0062274	0	0.0078943	0	0
92	TRUE	Empty	Myosin regulatory light chain 12A OS=Homo sapiens GN=MYL12A PE=1 SV=2	ML12A_HUMAN (+1)		20 kDa		unknown	0	0.020976	0.013948	0	0	0
93	TRUE	Empty	60S ribosomal protein L28 OS=Homo sapiens GN=RPL28 PE=1 SV=3	RL28_HUMAN		16 kDa		unknown	0.01657	0.0043637	0	0.024893	0	0
94	TRUE	Empty	60S ribosomal protein L13a OS=Homo sapiens GN=RPL13A PE=1 SV=2	RL13A_HUMAN		24 kDa		unknown	0	0	0.0039166	0.0028	0	0
95	TRUE	Empty	Isoform 2 of Caveolin-1 OS=Homo sapiens GN=CAV1	CAV1_HUMAN		20 kDa		unknown	0.0031883	0.0067171	0.0089333	0.0031932	0	0
96	TRUE	Empty	Isoform 8 of Plectin OS=Homo sapiens GN=PLEC	PLEC_HUMAN		532 kDa		unknown	0	0	0.00033948	0	0	0
97	TRUE	Empty	Isoform 5 of Heterogeneous nuclear ribonucleoprotein Q OS=Homo sapiens GN=SYNCRIP	HNRPQ_HUMAN		46 kDa	TRUE	unknown	0	0	0	0	0	0.0024101
98	TRUE	Empty	Isoform 2 of Polymerase I and transcript release factor OS=Homo sapiens GN=PTRF	PTRF_HUMAN		33 kDa		unknown	0	0	0	0	0	0
99	TRUE	Empty	hypothetical protein OS=Toxoplasma_gondii_ME49 GN=TGME49_203290-t26_1-p1	TGME49_203290-t26_1-p1		36 kDa		unknown	0	0.0018116	0	0	0	0
100	TRUE	Empty	Isoform HMG-R of High mobility group protein HMG-I/HMG-Y OS=Homo sapiens GN=HMGA1	HMGA1_HUMAN		20 kDa		unknown	0	0	0	0	0	0
101	TRUE	Empty	protein disulfide-isomerase domain-containing protein OS=Toxoplasma_gondii_ME49 GN=TGME49_238040-t26_1-p1	TGME49_238040-t26_1-p1		153 kDa		unknown	0	0.0021692	0	0	0	0
102	TRUE	Empty	dense granule protein GRA2 OS=Toxoplasma_gondii_ME49 GN=TGME49_227620-t26_1-p1	TGME49_227620-t26_1-p1		20 kDa		unknown	0.0061353	0.0096945	0	0	0	0
103	TRUE	Empty	Histone H1.5 OS=Homo sapiens GN=HIST1H1B PE=1 SV=3	H15_HUMAN		23 kDa	TRUE	unknown	0	0	0	0	0	0.0043722
104	TRUE	Empty	40S ribosomal protein S16 OS=Homo sapiens GN=RPS16 PE=1 SV=2	RS16_HUMAN		16 kDa		unknown	0	0.0040947	0.010891	0	0	0
105	TRUE	Empty	dense granule protein GRA7 OS=Toxoplasma_gondii_ME49 GN=TGME49_203310-t26_1-p1	TGME49_203310-t26_1-p1		26 kDa		unknown	0.0048095	0	0	0	0	0
106	TRUE	Empty	40S ribosomal protein S26 OS=Homo sapiens GN=RPS26 PE=1 SV=3	RS26_HUMAN		13 kDa		unknown	0	0	0	0	0	0.0042962
107	TRUE	Empty	Isoform 3 of ATP synthase subunit alpha, mitochondrial OS=Homo sapiens GN=ATP5A1	ATPA_HUMAN		60 kDa		unknown	0	0	0.0028754	0	0	0
108	TRUE	Empty	Q16825-DECOY	Q16825-DECOY		?		unknown	-1	-1	0	0	0	0
109	TRUE	Empty	Annexin A1 OS=Homo sapiens GN=ANXA1 PE=1 SV=2	ANXA1_HUMAN		39 kDa		unknown	0	0	0	0	0	0
110	TRUE	Empty	Isoform Short of Heterogeneous nuclear ribonucleoprotein U OS=Homo sapiens GN=HNRNPU	HNRPU_HUMAN		89 kDa		unknown	0	0	0	0	0	0.0017966
111	TRUE	Empty	60S ribosomal protein L10 OS=Homo sapiens GN=RPL10 PE=1 SV=4	RL10_HUMAN		25 kDa		unknown	0	0.0027936	0	0	0	0.0046174
112	TRUE	Empty	dense granule protein GRA12 OS=Toxoplasma_gondii_ME49 GN=TGME49_288650-t26_1-p1	TGME49_288650-t26_1-p1		48 kDa		unknown	0	0	0	0	0	0
113	TRUE	Empty	dense granule protein GRA9 OS=Toxoplasma_gondii_ME49 GN=TGME49_251540-t26_1-p1	TGME49_251540-t26_1-p1		35 kDa		unknown	0	0	0	0	0	0
114	TRUE	Empty	Stress-70 protein, mitochondrial OS=Homo sapiens GN=HSPA9 PE=1 SV=2	GRP75_HUMAN		74 kDa		unknown	0	0	0	0	0	0.0014553
115	TRUE	Empty	40S ribosomal protein S6 OS=Homo sapiens GN=RPS6 PE=1 SV=1	RS6_HUMAN		29 kDa		unknown	0	0.0024009	0.003193	0	0	0.0039684
116	TRUE	Empty	coatomer gamma 2-subunit protein, putative OS=Toxoplasma_gondii_ME49 GN=TGME49_273370-t26_1-p1	TGME49_273370-t26_1-p1		112 kDa		unknown	0	0.00057263	0.0015231	0.00054443	0	0
117	TRUE	Empty	TGME49_306480-t26_1-p1-DECOY	TGME49_306480-t26_1-p1-DECOY		?		unknown	-1	-1	-1	-1	0	0
118	TRUE	Empty	Annexin A5 OS=Homo sapiens GN=ANXA5 PE=1 SV=2	ANXA5_HUMAN		36 kDa		unknown	0	0	0	0	0	0
119	TRUE	Empty	Isoform 2 of Superoxide dismutase [Mn], mitochondrial OS=Homo sapiens GN=SOD2	SODM_HUMAN		21 kDa		unknown	0	0	0	0	0	0
120	TRUE	Empty	Isoform 2 of Dihydropyrimidinase-related protein 2 OS=Homo sapiens GN=DPYSL2	DPYL2_HUMAN		58 kDa		unknown	0	0	0	0	0	0
121	TRUE	Empty	60S ribosomal protein L36a-like OS=Homo sapiens GN=RPL36AL PE=1 SV=3	RL36L_HUMAN		12 kDa		unknown	0.016062	0	0	0.016087	0	0
122	TRUE	Empty	60S ribosomal protein L8 OS=Homo sapiens GN=RPL8 PE=1 SV=2	RL8_HUMAN		28 kDa		unknown	0.0044165	0	0	0.0022116	0	0.0076897
123	TRUE	Empty	rhoptry protein ROP7 OS=Toxoplasma_gondii_ME49 GN=TGME49_295110-t26_1-p1	TGME49_295110-t26_1-p1 (+1)		63 kDa		unknown	0	0	0	0	0	0.0017185
124	TRUE	Empty	hypothetical protein OS=Toxoplasma_gondii_ME49 GN=TGME49_310790-t26_1-p1	TGME49_310790-t26_1-p1		25 kDa		unknown	0	0	0	0	0	0
125	TRUE	Empty	myosin A OS=Toxoplasma_gondii_ME49 GN=TGME49_235470-t26_1-p1	TGME49_235470-t26_1-p1		93 kDa		unknown	0	0	0	0.0027359	0	0
126	TRUE	Empty	Peptidyl-prolyl cis-trans isomerase B OS=Homo sapiens GN=PPIB PE=1 SV=2	PPIB_HUMAN		24 kDa		unknown	0	0	0	0	0	0
127	TRUE	Empty	40S ribosomal protein S9 OS=Homo sapiens GN=RPS9 PE=1 SV=3	RS9_HUMAN		23 kDa		unknown	0	0.0092447	0.0040983	0	0	0
128	TRUE	Empty	High mobility group nucleosome-binding domain-containing protein 3 OS=Homo sapiens GN=HMGN3 PE=1 SV=2	HMGN3_HUMAN		8 kDa		unknown	0	0	0	0	0	0
129	TRUE	Empty	ribosomal protein RPL7 OS=Toxoplasma_gondii_ME49 GN=TGME49_314810-t26_1-p1	TGME49_314810-t26_1-p1		30 kDa		unknown	0.0021997	0	0.0030816	0.0022031	0	0.001915
130	TRUE	Empty	60S ribosomal protein L14 OS=Homo sapiens GN=RPL14 PE=1 SV=4	RL14_HUMAN		23 kDa		unknown	0	0.0055612	0	0.0052873	0	0
131	TRUE	Empty	Protein disulfide-isomerase OS=Homo sapiens GN=P4HB PE=1 SV=3	PDIA1_HUMAN		57 kDa		unknown	0	0	0	0	0	0
132	TRUE	Empty	60S ribosomal protein L21 OS=Homo sapiens GN=RPL21 PE=1 SV=2	RL21_HUMAN		19 kDa		unknown	0.003547	0	0	0.0035524	0	0
133	TRUE	Empty	Isoform 2 of Mediator of RNA polymerase II transcription subunit 12 OS=Homo sapiens GN=MED12	MED12_HUMAN		243 kDa		unknown	0	0	0	0	0	0
134	TRUE	Empty	TGME49_299900-t26_1-p1-DECOY	TGME49_299900-t26_1-p1-DECOY		?		unknown	-1	0	0	-1	0	0
135	TRUE	Empty	TATA-binding protein-associated factor 2N OS=Homo sapiens GN=TAF15 PE=1 SV=1	RBP56_HUMAN		62 kDa		unknown	0	0	0	0	0	0.00083456
136	TRUE	Empty	Macrophage migration inhibitory factor OS=Homo sapiens GN=MIF PE=1 SV=4	MIF_HUMAN		12 kDa		unknown	0	0.010397	0.013827	0	0	0
137	TRUE	Empty	60S ribosomal protein L11 OS=Homo sapiens GN=RPL11 PE=1 SV=2	RL11_HUMAN		20 kDa		unknown	0.0063766	0	0.0089333	0	0	0
138	TRUE	Empty	60S ribosomal protein L13 OS=Homo sapiens GN=RPL13 PE=1 SV=4	RL13_HUMAN		24 kDa		unknown	0.0053793	0	0.0037681	0.0053876	0	0
139	TRUE	Empty	DHHC zinc finger domain-containing protein OS=Toxoplasma_gondii_ME49 GN=TGME49_269150-t26_1-p1	TGME49_269150-t26_1-p1		40 kDa		unknown	0	0	0	0	0	0
140	TRUE	Empty	Cytoskeleton-associated protein 4 OS=Homo sapiens GN=CKAP4 PE=1 SV=2	CKAP4_HUMAN		66 kDa		unknown	0	0	0	0	0	0
141	TRUE	Empty	Isoform 3 of Myoferlin OS=Homo sapiens GN=MYOF	MYOF_HUMAN		233 kDa		unknown	0	0	0	0	0	0
142	TRUE	Empty	Putative 60S ribosomal protein L39-like 5 OS=Homo sapiens GN=RPL39P5 PE=5 SV=2	R39L5_HUMAN (+1)		6 kDa		unknown	0	0	0	0	0	0
143	TRUE	Empty	A6NJ88-DECOY	A6NJ88-DECOY		?		unknown	0	-1	-1	0	0	0
144	TRUE	Empty	Adenylate kinase 2, mitochondrial OS=Homo sapiens GN=AK2 PE=1 SV=2	KAD2_HUMAN		26 kDa		unknown	0	0.0050027	0.0066532	0	0	0
145	TRUE	Empty	60S ribosomal protein L17 OS=Homo sapiens GN=RPL17 PE=1 SV=3	RL17_HUMAN		21 kDa		unknown	0	0.0064981	0.008642	0	0	0
146	TRUE	Empty	Protein disulfide-isomerase A3 OS=Homo sapiens GN=PDIA3 PE=1 SV=4	PDIA3_HUMAN		57 kDa		unknown	0	0	0	0	0	0
147	TRUE	Empty	Isoform 2 of Transketolase OS=Homo sapiens GN=TKT	TKT_HUMAN		69 kDa		unknown	0	0	0	0	0	0
148	TRUE	Empty	Isoform 2 of Vesicle-associated membrane protein-associated protein A OS=Homo sapiens GN=VAPA	VAPA_HUMAN		28 kDa		unknown	0	0	0	0	0	0
149	TRUE	Empty	60S ribosomal protein L27 OS=Homo sapiens GN=RPL27 PE=1 SV=2	RL27_HUMAN		16 kDa		unknown	0.0083458	0	0	0	0	0
150	TRUE	Empty	Cofilin-1 OS=Homo sapiens GN=CFL1 PE=1 SV=3	COF1_HUMAN		19 kDa		unknown	0	0	0	0	0	0
151	TRUE	Empty	CorA family Mg2+ transporter protein OS=Toxoplasma_gondii_ME49 GN=TGME49_235402-t26_1-p1	TGME49_235402-t26_1-p1		128 kDa		unknown	0	0	0	0	0	0
152	TRUE	Empty	40S ribosomal protein S25 OS=Homo sapiens GN=RPS25 PE=1 SV=1	RS25_HUMAN		14 kDa		unknown	0	0	0	0	0	0
153	TRUE	Empty	Isoform 3 of Endothelin-3 OS=Homo sapiens GN=EDN3	EDN3_HUMAN		24 kDa		unknown	0	0	0	0	0	0
154	TRUE	Empty	40S ribosomal protein S15a OS=Homo sapiens GN=RPS15A PE=1 SV=2	RS15A_HUMAN		15 kDa		unknown	0	0.0045987	0	0	0	0
155	TRUE	Empty	Cell division cycle and apoptosis regulator protein 1 OS=Homo sapiens GN=CCAR1 PE=1 SV=2	CCAR1_HUMAN		133 kDa		unknown	0.00049349	0.00051985	0.00069136	0.00049425	0	0
156	TRUE	Empty	hypothetical protein OS=Toxoplasma_gondii_ME49 GN=TGME49_274000-t26_1-p1	TGME49_274000-t26_1-p1		438 kDa		unknown	0	0.00015317	0	0	0	0.00012659
157	TRUE	Empty	Isoform 4 of Collagen alpha-3(VI) chain OS=Homo sapiens GN=COL6A3	CO6A3_HUMAN		278 kDa		unknown	0	0	0	0	0	0
158	TRUE	Empty	Fatty acid synthase OS=Homo sapiens GN=FASN PE=1 SV=3	FAS_HUMAN		273 kDa		unknown	0	0	0	0	0	0
159	TRUE	Empty	Luc7-like protein 3 OS=Homo sapiens GN=LUC7L3 PE=1 SV=2	LC7L3_HUMAN		51 kDa		unknown	0	0	0	0	0	0.0045746
160	TRUE	Empty	Profilin-1 OS=Homo sapiens GN=PFN1 PE=1 SV=2	PROF1_HUMAN		15 kDa		unknown	0	0	0	0	0	0
161	TRUE	Empty	Isoform 3 of RNA-binding protein with serine-rich domain 1 OS=Homo sapiens GN=RNPS1	RNPS1_HUMAN		30 kDa		unknown	0	0	0	0	0	0
162	TRUE	Empty	hypothetical protein OS=Toxoplasma_gondii_ME49 GN=TGME49_313080-t26_1-p1	TGME49_313080-t26_1-p1		50 kDa		unknown	0	0.0039417	0	0.0012492	0	0
163	TRUE	Empty	Serum albumin OS=Homo sapiens GN=ALB PE=1 SV=2	ALBU_HUMAN		69 kDa		unknown	0	0	0	0	0	0.00081127
164	TRUE	Empty	Phosphoglycerate mutase 2 OS=Homo sapiens GN=PGAM2 PE=1 SV=3	PGAM2_HUMAN		29 kDa		unknown	0	0	0	0	0	0
165	TRUE	Empty	hypothetical protein OS=Toxoplasma_gondii_ME49 GN=TGME49_312875-t26_1-p1	TGME49_312875-t26_1-p1		260 kDa		unknown	0	0.00024941	0.00033169	0	0	0
166	TRUE	Empty	Heat shock protein 75 kDa, mitochondrial OS=Homo sapiens GN=TRAP1 PE=1 SV=3	TRAP1_HUMAN		80 kDa		unknown	0	0	0	0	0	0
167	TRUE	Empty	O95229-DECOY	O95229-DECOY		?		unknown	0	-1	-1	0	0	0
168	TRUE	Empty	EMILIN-1 OS=Homo sapiens GN=EMILIN1 PE=1 SV=2	EMIL1_HUMAN		107 kDa		unknown	0	0	0	0	0	0
169	TRUE	Empty	Isoform 2 of Transmembrane glycoprotein NMB OS=Homo sapiens GN=GPNMB	GPNMB_HUMAN		63 kDa		unknown	0	0	0	0	0	0
170	TRUE	Empty	60S acidic ribosomal protein P1 OS=Homo sapiens GN=RPLP1 PE=1 SV=1	RLA1_HUMAN		12 kDa		unknown	0	0	0	0	0	0
171	TRUE	Empty	Isoform 2 of Transgelin-2 OS=Homo sapiens GN=TAGLN2	TAGL2_HUMAN		24 kDa		unknown	0	0	0	0	0	0
172	TRUE	Empty	myosin heavy chain, putative OS=Toxoplasma_gondii_ME49 GN=TGME49_310450-t26_1-p1	TGME49_310450-t26_1-p1		148 kDa		unknown	0	0.00045951	0	0	0	0
173	TRUE	Empty	60S ribosomal protein L35 OS=Homo sapiens GN=RPL35 PE=1 SV=2	RL35_HUMAN		15 kDa		unknown	0	0	0	0	0	0.0080335
174	TRUE	Empty	60S ribosomal protein L36 OS=Homo sapiens GN=RPL36 PE=1 SV=3	RL36_HUMAN		12 kDa		unknown	0	0	0	0	0	0
175	TRUE	Empty	thioredoxin, putative OS=Toxoplasma_gondii_ME49 GN=TGME49_209950-t26_1-p1	TGME49_209950-t26_1-p1		48 kDa		unknown	0	0	0	0	0	0
176	TRUE	Empty	SAG-related sequence SRS35A OS=Toxoplasma_gondii_ME49 GN=TGME49_280570-t26_1-p1	TGME49_280570-t26_1-p1		19 kDa		unknown	0	0.0034757	0	0	0	0
177	TRUE	Empty	Isoform 4 of Transformer-2 protein homolog alpha OS=Homo sapiens GN=TRA2A	TRA2A_HUMAN		21 kDa		unknown	0	0	0	0	0	0
178	TRUE	Empty	glyoxalase family protein OS=Toxoplasma_gondii_ME49 GN=TGME49_240430-t26_1-p1	TGME49_240430-t26_1-p1		122 kDa		unknown	0	0	0	0	0	0
179	TRUE	Empty	7-dehydrocholesterol reductase OS=Homo sapiens GN=DHCR7 PE=1 SV=1	DHCR7_HUMAN		54 kDa		unknown	0	0.0025172	0	0	0	0
180	TRUE	Empty	Translocator protein OS=Homo sapiens GN=TSPO PE=1 SV=3	TSPO_HUMAN		19 kDa		unknown	0	0	0	0.0033633	0	0
181	TRUE	Empty	DNA-directed RNA polymerase I subunit RPA1 OS=Homo sapiens GN=POLR1A PE=1 SV=2	RPA1_HUMAN		195 kDa		unknown	0	0	0	0	0	0
182	TRUE	Empty	Elongation factor 2 OS=Homo sapiens GN=EEF2 PE=1 SV=4	EF2_HUMAN		95 kDa		unknown	0	0	0	0	0	0
183	TRUE	Empty	Isoform MBP-1 of Alpha-enolase OS=Homo sapiens GN=ENO1	ENOA_HUMAN		37 kDa		unknown	0	0	0	0	0	0
184	TRUE	Empty	ribosomal protein RPS6 OS=Toxoplasma_gondii_ME49 GN=TGME49_210690-t26_1-p1	TGME49_210690-t26_1-p1		29 kDa		unknown	0	0	0	0.0066608	0	0
185	TRUE	Empty	Q8IZT6-DECOY	Q8IZT6-DECOY		?		unknown	0	-1	0	0	0	0
186	TRUE	Empty	Alpha-2-macroglobulin OS=Homo sapiens GN=A2M PE=1 SV=3	A2MG_HUMAN		163 kDa		unknown	0	0	0	0	0	0
187	TRUE	Empty	Isoform 3 of Heterogeneous nuclear ribonucleoprotein K OS=Homo sapiens GN=HNRNPK	HNRPK_HUMAN		49 kDa		unknown	0	0	0	0	0	0
188	TRUE	Empty	Peroxiredoxin-1 OS=Homo sapiens GN=PRDX1 PE=1 SV=1	PRDX1_HUMAN		22 kDa		unknown	0	0	0	0	0	0
189	TRUE	Empty	Talin-1 OS=Homo sapiens GN=TLN1 PE=1 SV=3	TLN1_HUMAN		270 kDa		unknown	0	0	0	0	0	0
190	TRUE	Empty	Q8TBE9-DECOY	Q8TBE9-DECOY		?		unknown	0	-1	0	-1	0	0
191	TRUE	Empty	TGME49_311030-t26_1-p1-DECOY	TGME49_311030-t26_1-p1-DECOY		?		unknown	0	-1	0	0	0	0
192	TRUE	Empty	Fibrillin-1 OS=Homo sapiens GN=FBN1 PE=1 SV=3	FBN1_HUMAN		312 kDa		unknown	0	0	0	0	0	0
193	TRUE	Empty	hypothetical protein OS=Toxoplasma_gondii_ME49 GN=TGME49_204340-t26_1-p1	TGME49_204340-t26_1-p1		97 kDa		unknown	0	0	0	0	0	0
194	TRUE	Empty	Isoform 2 of Fructose-bisphosphate aldolase A OS=Homo sapiens GN=ALDOA	ALDOA_HUMAN		45 kDa		unknown	0	0	0	0	0	0
195	TRUE	Empty	Calreticulin OS=Homo sapiens GN=CALR PE=1 SV=1	CALR_HUMAN		48 kDa		unknown	0	0	0	0	0	0
196	TRUE	Empty	Myristoylated alanine-rich C-kinase substrate OS=Homo sapiens GN=MARCKS PE=1 SV=4	MARCS_HUMAN		32 kDa		unknown	0	0	0	0	0	0
197	TRUE	Empty	Isoform 3 of Nucleophosmin OS=Homo sapiens GN=NPM1	NPM_HUMAN		28 kDa		unknown	0	0	0	0	0	0
198	TRUE	Empty	Protein kinase C delta-binding protein OS=Homo sapiens GN=PRKCDBP PE=1 SV=3	PRDBP_HUMAN		28 kDa		unknown	0	0	0	0	0	0
199	TRUE	Empty	Rhoptry kinase family protein, truncated (incomplete catalytic triad) OS=Toxoplasma_gondii_ME49 GN=TGME49_253330-t26_1-p1	TGME49_253330-t26_1-p1		42 kDa		unknown	0	0	0	0	0	0
200	TRUE	Empty	ADP-ribosylation factor 1 OS=Homo sapiens GN=ARF1 PE=1 SV=2	ARF1_HUMAN (+1)		21 kDa		unknown	0	0	0	0	0	0
201	TRUE	Empty	Isoform 3 of Arginine and glutamate-rich protein 1 OS=Homo sapiens GN=ARGLU1	ARGL1_HUMAN		24 kDa		unknown	0	0	0	0	0	0.0049905
202	TRUE	Empty	hypothetical protein OS=Toxoplasma_gondii_ME49 GN=TGME49_297430-t26_1-p1	TGME49_297430-t26_1-p1		25 kDa		unknown	0	0	0	0	0	0.0039844
203	TRUE	Empty	ribosomal protein RPL18 OS=Toxoplasma_gondii_ME49 GN=TGME49_300000-t26_1-p1	TGME49_300000-t26_1-p1		21 kDa		unknown	0	0	0	0	0	0.0052841
204	TRUE	Empty	Activated RNA polymerase II transcriptional coactivator p15 OS=Homo sapiens GN=SUB1 PE=1 SV=3	TCP4_HUMAN		14 kDa		unknown	0	0	0	0	0	0
205	TRUE	Empty	dense granule protein GRA1 OS=Toxoplasma_gondii_ME49 GN=TGME49_270250-t26_1-p1	TGME49_270250-t26_1-p1		20 kDa		unknown	0	0	0	0	0	0
206	TRUE	Empty	Methylcytosine dioxygenase TET1 OS=Homo sapiens GN=TET1 PE=1 SV=2	TET1_HUMAN		235 kDa		unknown	0	0	0	0	0	0
207	TRUE	Empty	Collagen alpha-1(VI) chain OS=Homo sapiens GN=COL6A1 PE=1 SV=3	CO6A1_HUMAN		109 kDa		unknown	0	0	0	0	0	0
208	TRUE	Empty	ADP-ribosylation factor 4 OS=Homo sapiens GN=ARF4 PE=1 SV=3	ARF4_HUMAN (+1)		21 kDa		unknown	0	0.0066425	0	0	0	0
209	TRUE	Empty	ATP-dependent RNA helicase DDX3X OS=Homo sapiens GN=DDX3X PE=1 SV=3	DDX3X_HUMAN (+1)		73 kDa		unknown	0	0.0018061	0	0	0	0
210	TRUE	Empty	thioredoxin domain-containing protein OS=Toxoplasma_gondii_ME49 GN=TGME49_247350-t26_1-p1	TGME49_247350-t26_1-p1		34 kDa		unknown	0	0.0038322	0	0	0	0
211	TRUE	Empty	dense granule protein GRA6 OS=Toxoplasma_gondii_ME49 GN=TGME49_275440-t26_1-p1	TGME49_275440-t26_1-p1		23 kDa		unknown	0	0.0026689	0	0	0	0
212	TRUE	Empty	hypothetical protein OS=Toxoplasma_gondii_ME49 GN=TGME49_312330-t26_1-p1	TGME49_312330-t26_1-p1		208 kDa		unknown	0	0.00063195	0	0	0	0
213	TRUE	Empty	hypothetical protein OS=Toxoplasma_gondii_ME49 GN=TGME49_239752-t26_1-p1	TGME49_239752-t26_1-p1		102 kDa		unknown	0	0	0	0.0012561	0	0
214	TRUE	Empty	Putative E3 ubiquitin-protein ligase SH3RF2 OS=Homo sapiens GN=SH3RF2 PE=1 SV=3	SH3R2_HUMAN		79 kDa		unknown	0	0	0	0	0	0
215	TRUE	Empty	Collagen alpha-2(VI) chain OS=Homo sapiens GN=COL6A2 PE=1 SV=4	CO6A2_HUMAN		109 kDa		unknown	0	0	0	0	0	0
216	TRUE	Empty	Isoform Smooth muscle of Myosin light polypeptide 6 OS=Homo sapiens GN=MYL6	MYL6_HUMAN		17 kDa		unknown	0	0	0	0	0	0
217	TRUE	Empty	Dolichyl-diphosphooligosaccharide--protein glycosyltransferase subunit 1 OS=Homo sapiens GN=RPN1 PE=1 SV=1	RPN1_HUMAN		69 kDa		unknown	0	0	0	0	0	0
218	TRUE	Empty	Protein S100-A11 OS=Homo sapiens GN=S100A11 PE=1 SV=2	S10AB_HUMAN		12 kDa		unknown	0	0	0	0	0	0
219	TRUE	Empty	TGME49_228380-t26_1-p1-DECOY	TGME49_228380-t26_1-p1-DECOY		?		unknown	0	0	0	0	0	0
220	TRUE	Empty	40S ribosomal protein S4, X isoform OS=Homo sapiens GN=RPS4X PE=1 SV=2	RS4X_HUMAN (+2)		30 kDa		unknown	0	0	0	0	0	0
221	TRUE	Empty	Q96EU7-DECOY	Q96EU7-DECOY		?		unknown	0	0	0	-1	0	0
222	TRUE	Empty	P62750-DECOY	P62750-DECOY		?		unknown	0	0	0	0	0	0

## Sheet: AllPulldowns
#	Visible?	Starred?	Identified Proteins (248/260)	Accession Number	Alternate ID	Molecular Weight	Protein Grouping Ambiguity	Taxonomy	CST2_203600	CST4_261650	CST9_310790	BPK_1	BPK1	CST1_1	CST1	GRA6_1	GRA6	MAG1_1	MAG1	MCP3	MCP4_1	MCP4	PRU_1	PRU
1	TRUE	Empty	Cluster of Isoform 4 of Acetyl-CoA carboxylase 1 OS=Homo sapiens GN=ACACA (ACACA_HUMAN)	ACACA_HUMAN [2]		266 kDa	TRUE	unknown	0.043785	0.05963	0.063374	0.025481	0.079095	0.071274	0.026696	0.017938	0.019953	0.024158	0.023868	0.042157	0.0225	0.0234	0.016562	0.025269
1.1	TRUE	Empty	Isoform 4 of Acetyl-CoA carboxylase 1 OS=Homo sapiens GN=ACACA	ACACA_HUMAN		266 kDa	TRUE	unknown	0.043785	0.05963	0.063374	0.025481	0.079095	0.071274	0.053094	0.017938	0.019953	0.024158	0.023868	0.042157	0.0225	0.0234	0.016562	0.025269
1.2	TRUE	Empty	Isoform 2 of Acetyl-CoA carboxylase 2 OS=Homo sapiens GN=ACACB	ACACB_HUMAN		277 kDa	TRUE	unknown	0	0	0	0	0	0	0.00029766	0	0	0	0	0	0	0	0	0
2	TRUE	Empty	Isoform 2 of Pyruvate carboxylase, mitochondrial OS=Homo sapiens GN=PC	PYC_HUMAN		130 kDa	TRUE	unknown	0.063593	0.072571	0.081666	0.055157	0.075251	0.11143	0.10078	0.22445	0.10309	0.24695	0.12725	0.065621	0.25569	0.12564	0.16579	0.11301
3	TRUE	Empty	SAG-related sequence SRS44 OS=Toxoplasma_gondii_ME49 GN=TGME49_264660-t26_1-p1	TGME49_264660-t26_1-p1		262 kDa		unknown	0.033806	0.04927	0.0133	0	0.00061301	0.13574	0.082651	0.012595	0.0071013	0.019423	0.011715	0.056584	0.043254	0.014975	0	0
4	TRUE	Empty	acetyl-CoA carboxylase ACC1 OS=Toxoplasma_gondii_ME49 GN=TGME49_221320-t26_1-p1	TGME49_221320-t26_1-p1		288 kDa		unknown	0.038675	0.027465	0.026177	0.010114	0.053496	0.019508	0.0078917	0.0068187	0.015993	0.015259	0.018742	0.03634	0.013996	0.019369	0.018468	0.028562
5	TRUE	Empty	Isoform 2 of Propionyl-CoA carboxylase alpha chain, mitochondrial OS=Homo sapiens GN=PCCA	PCCA_HUMAN		80 kDa		unknown	0.071719	0.057483	0.081909	0.043249	0.077394	0.089663	0.05974	0.02441	0.028966	0.058525	0.037326	0.064022	0.051893	0.046613	0	0.038451
6	TRUE	Empty	Cluster of Actin, cytoplasmic 2 OS=Homo sapiens GN=ACTG1 PE=1 SV=1 (ACTG_HUMAN)	ACTG_HUMAN [4]		42 kDa	TRUE	unknown	0.018158	0.022306	0.02754	0.024508	0.027034	0.031971	0.021453	0.018998	0.0067015	0.020666	0.010656	0.029548	0.016248	0.015872	0.017541	0.009219
6.1	TRUE	Empty	Actin, cytoplasmic 2 OS=Homo sapiens GN=ACTG1 PE=1 SV=1	ACTG_HUMAN		42 kDa	TRUE	unknown	0.052968	0.039855	0.046644	0.05783	0.050083	0.063942	0.047387	0.018998	0.012377	0.020666	0.016318	0.056081	0.016248	0.015872	0.017541	0.017127
6.2	TRUE	Empty	Actin, alpha cardiac muscle 1 OS=Homo sapiens GN=ACTC1 PE=1 SV=1	ACTC_HUMAN		42 kDa	TRUE	unknown	0.0015054	0.0047572	0.0084357	0.013596	0.0039854	0	0.015083	0	0.001026	0	0.0049944	0.0030153	0	0	0	0.0013105
6.3	TRUE	Empty	Beta-actin-like protein 2 OS=Homo sapiens GN=ACTBL2 PE=1 SV=2	ACTBL_HUMAN		42 kDa	TRUE	unknown	0	0	0	0.0020973	0	0	0.0018904	0	0	0	0	0	0	0	0	0
6.4	TRUE	Empty	POTE ankyrin domain family member I OS=Homo sapiens GN=POTEI PE=3 SV=1	POTEI_HUMAN		121 kDa	TRUE	unknown	0	0	0	0	0	0	0	0	0	0	0	0	0	0	0	0
7	TRUE	Empty	Methylcrotonoyl-CoA carboxylase subunit alpha, mitochondrial OS=Homo sapiens GN=MCCC1 PE=1 SV=3	MCCA_HUMAN		80 kDa	TRUE	unknown	0.046184	0.052774	0.075668	0.026649	0.059063	0.077172	0.07157	0.026204	0.024541	0.04123	0.028568	0.043903	0.048743	0.028733	0.030243	0.03271
8	TRUE	Empty	Cluster of Myosin-9 OS=Homo sapiens GN=MYH9 PE=1 SV=4 (MYH9_HUMAN)	MYH9_HUMAN [3]		227 kDa	TRUE	unknown	0.018821	0.022571	0.033263	0.0044258	0.024914	0.0076462	0.0065278	0.0017183	0.016512	0	0.017712	0.036539	0	0.011126	0	0.019662
8.1	TRUE	Empty	Myosin-9 OS=Homo sapiens GN=MYH9 PE=1 SV=4	MYH9_HUMAN		227 kDa	TRUE	unknown	0.018821	0.022571	0.033263	0.0044258	0.024914	0.0076462	0.0065278	0.0017183	0.016512	0.00080109	0.017712	0.036539	0	0.011126	0	0.019662
8.2	TRUE	Empty	Isoform 6 of Myosin-14 OS=Homo sapiens GN=MYH14	MYH14_HUMAN		228 kDa	TRUE	unknown	0	0	0	0	0	0	0	0	0	0	0	0	0	0	0	0
8.3	TRUE	Empty	Isoform 4 of Myosin-11 OS=Homo sapiens GN=MYH11	MYH11_HUMAN		227 kDa	TRUE	unknown	0	0	0	0	0	0	0	0	0	0	0	0	0	0	0	0
9	TRUE	Empty	hypothetical protein OS=Toxoplasma_gondii_ME49 GN=TGME49_209755-t26_1-p1	TGME49_209755-t26_1-p1		140 kDa		unknown	0.051188	0.024851	0.05238	0	0.0011784	0.017239	0.0016725	0.0018625	0.011831	0.0078148	0.023997	0.004458	0	0	0	0
10	TRUE	Empty	pyruvate carboxylase OS=Toxoplasma_gondii_ME49 GN=TGME49_284190-t26_1-p1	TGME49_284190-t26_1-p1		152 kDa	TRUE	unknown	0.016728	0.0047276	0.010288	0.0056692	0.023223	0.002873	0.002044	0.0059752	0.0077857	0.0039795	0.006768	0.016753	0.0026281	0.011767	0.0015763	0.012431
11	TRUE	Empty	Cluster of Tubulin beta chain OS=Homo sapiens GN=TUBB PE=1 SV=2 (TBB5_HUMAN)	TBB5_HUMAN [3]		50 kDa	TRUE	unknown	0.0057476	0.0044821	0.0071533	0.0035489	0.0076063	0.0011251	0.0032018	0	0.0021778	0	0.002118	0.0051178	0	0.0022342	0	0.0033383
11.1	TRUE	Empty	Tubulin beta chain OS=Homo sapiens GN=TUBB PE=1 SV=2	TBB5_HUMAN		50 kDa	TRUE	unknown	0.0076692	0.0080787	0.012535	0.0071044	0.0084599	0.0022502	0.0032018	0.0026742	0.0043557	0	0.0021203	0.0076809	0	0.0044684	0	0.0033383
11.2	TRUE	Empty	Tubulin beta-4B chain OS=Homo sapiens GN=TUBB4B PE=1 SV=1	TBB4B_HUMAN		50 kDa	TRUE	unknown	0.003826	0.0026869	0.00536	0.0026582	0.0067527	0	0	0	0	0	0.0021156	0.0025546	0	0	0	0
11.3	TRUE	Empty	Tubulin beta-6 chain OS=Homo sapiens GN=TUBB6 PE=1 SV=1	TBB6_HUMAN		50 kDa	TRUE	unknown	0	0.0026808	0.0035653	0.00088407	0	0	0	0	0	0	0	0	0	0	0	0
12	TRUE	Orange	microneme protein, putative OS=Toxoplasma_gondii_ME49 GN=TGME49_208730-t26_1-p1	TGME49_208730-t26_1-p1		105 kDa		unknown	0.033517	0.040094	0	0	0	0.012001	0	0	0.00077434	0	0	0.048362	0.06099	0.025321	0	0
13	TRUE	Empty	60S ribosomal protein L7 OS=Homo sapiens GN=RPL7 PE=1 SV=1	RL7_HUMAN		29 kDa		unknown	0.036614	0.036159	0.080147	0.030208	0.07573	0.040286	0.022929	0.023939	0.03899	0.031249	0.043655	0.03667	0.034395	0.051999	0.044206	0.055781
14	TRUE	Empty	Cluster of Tubulin alpha-1B chain OS=Homo sapiens GN=TUBA1B PE=1 SV=1 (TBA1B_HUMAN)	TBA1B_HUMAN [2]		50 kDa	TRUE	unknown	0.0037751	0.0039767	0.0035258	0.0043714	0.0049972	0.0033229	0	0	0	0	0	0.0025206	0	0	0	0
14.1	TRUE	Empty	Tubulin alpha-1B chain OS=Homo sapiens GN=TUBA1B PE=1 SV=1	TBA1B_HUMAN		50 kDa	TRUE	unknown	0.0050334	0.0053022	0.0035258	0.0052456	0.0066629	0	0	0	0	0	0	0.0025206	0	0	0	0
14.2	TRUE	Empty	Tubulin alpha-1A chain OS=Homo sapiens GN=TUBA1A PE=1 SV=1	TBA1A_HUMAN		50 kDa	TRUE	unknown	0.0025167	0.0026511	0.0035258	0.0034971	0.0033314	0.0066459	0	0	0	0	0	0.0025206	0	0	0	0
15	TRUE	Empty	MAG1 OS=Toxoplasma_gondii_ME49 GN=TGME49_270240-t26_1-p1	TGME49_270240-t26_1-p1		49 kDa		unknown	0.037667	0.026452	0.0070359	0	0	0.039787	0.015726	0.015761	0.013691	0.071031	0.035408	0.02012	0.0080879	0.006584	0	0
16	TRUE	Empty	Isoform 16 of Fibronectin OS=Homo sapiens GN=FN1	FINC_HUMAN		263 kDa		unknown	0	0	0	0.051613	0	0.018248	0.031375	0.0010192	0.0009369	0.0009503	0.0017103	0	0	0.00080096	0	0.0019946
17	TRUE	Empty	60S ribosomal protein L4 OS=Homo sapiens GN=RPL4 PE=1 SV=5	RL4_HUMAN		48 kDa		unknown	0.018607	0.018201	0.035377	0.0018468	0.028149	0.0046796	0.0083232	0.0027807	0.012681	0.0025927	0.012126	0.017305	0.0085615	0.015101	0.01027	0.018513
18	TRUE	Empty	Cluster of Vimentin OS=Homo sapiens GN=VIM PE=1 SV=4 (VIME_HUMAN)	VIME_HUMAN [2]		54 kDa	TRUE	unknown	0.012178	0.0025658	0.0034123	0.086305	0.025794	0.006432	0.004576	0	0.0091301	0	0.0090911	0.0024394	0	0.0031931	0	0.0063613
18.1	TRUE	Empty	Vimentin OS=Homo sapiens GN=VIM PE=1 SV=4	VIME_HUMAN		54 kDa	TRUE	unknown	0.012178	0.0025658	0.0034123	0.086305	0.025794	0.006432	0.004576	0	0.0091301	0	0.0090911	0.0024394	0	0.0031931	0	0.0063613
18.2	TRUE	Empty	Isoform 2 of Neurofilament medium polypeptide OS=Homo sapiens GN=NEFM	NFM_HUMAN		59 kDa	TRUE	unknown	0	0	0	0	0	0	0	0	0	0	0	0	0	0	0	0
19	TRUE	Empty	Keratin, type I cytoskeletal 10 OS=Homo sapiens GN=KRT10 PE=1 SV=6	K1C10_HUMAN		59 kDa		unknown	0	0	0	0	0.0012864	0.0034216	0.075462	0.042696	0.019207	0.0094786	0.0048361	0	0.0083464	0.011041	0.048808	0.017766
20	TRUE	Empty	Cluster of chaperonin protein BiP OS=Toxoplasma_gondii_ME49 GN=TGME49_311720-t26_1-p1 (TGME49_311720-t26_1-p1)	TGME49_311720-t26_1-p1 [2]		73 kDa	TRUE	unknown	0.0093453	0.0098444	0	0.00234	0	0.020939	0.010641	0.02133	0.011575	0.011601	0.0098591	0.0093597	0.0018242	0.0081676	0	0
20.1	TRUE	Empty	chaperonin protein BiP OS=Toxoplasma_gondii_ME49 GN=TGME49_311720-t26_1-p1	TGME49_311720-t26_1-p1		73 kDa	TRUE	unknown	0.0093453	0.0098444	0	0	0	0.020939	0.010641	0.02133	0.022003	0.011601	0.018321	0.0093597	0.0018242	0.0081676	0	0
20.2	TRUE	Empty	heat shock protein HSP70 OS=Toxoplasma_gondii_ME49 GN=TGME49_273760-t26_1-p1	TGME49_273760-t26_1-p1		73 kDa	TRUE	unknown	0	0	0	0.00234	0	0	0	0	0.0011477	0	0.0013968	0	0	0	0	0
21	TRUE	Empty	Keratin, type II cytoskeletal 1 OS=Homo sapiens GN=KRT1 PE=1 SV=6	K2C1_HUMAN		66 kDa	TRUE	unknown	0.0026437	0.0037132	0.0024691	0.0030613	0.0046661	0	0.035319	0.023969	0.01982	0.0068764	0.0051165	0.0035304	0.009461	0.010012	0.0034047	0.016111
22	TRUE	Empty	Isoform 2 of Serine/arginine-rich splicing factor 3 OS=Homo sapiens GN=SRSF3	SRSF3_HUMAN		19 kDa		unknown	0	0	0	0	0	0.032229	0.040126	0.17236	0.037735	0.16071	0.057405	0	0.11793	0.057463	0.21219	0.057239
23	TRUE	Empty	Cluster of Isoform 4 of Alpha-actinin-1 OS=Homo sapiens GN=ACTN1 (ACTN1_HUMAN)	ACTN1_HUMAN [3]		103 kDa	TRUE	unknown	0.0079064	0.0053337	0.0044194	0	0	0	0	0	0	0	0	0.013308	0	0	0	0
23.1	TRUE	Empty	Isoform 4 of Alpha-actinin-1 OS=Homo sapiens GN=ACTN1	ACTN1_HUMAN		103 kDa	TRUE	unknown	0.011452	0.0080425	0.0053479	0	0	0	0	0	0	0	0	0.019753	0	0	0	0
23.2	TRUE	Empty	Isoform 3 of Alpha-actinin-4 OS=Homo sapiens GN=ACTN4	ACTN4_HUMAN		105 kDa	TRUE	unknown	0.0043607	0.0026249	0.0034909	0	0	0	0	0	0	0	0	0.0068631	0	0	0	0
23.3	TRUE	Empty	Alpha-actinin-2 OS=Homo sapiens GN=ACTN2 PE=1 SV=1	ACTN2_HUMAN		104 kDa	TRUE	unknown	0	0	0	0	0	0	0	0	0	0	0	0	0	0	0	0
24	TRUE	Empty	acetyl-coA carboxylase ACC2 OS=Toxoplasma_gondii_ME49 GN=TGME49_218560-t26_1-p1	TGME49_218560-t26_1-p1		365 kDa	TRUE	unknown	0.0030054	0.00035177	0.002573	0	0.0090617	0.00029394	0	0	0	0	0.00027697	0.0046822	0	0.00072962	0	0.0017443
25	TRUE	Empty	heat shock protein 90, putative OS=Toxoplasma_gondii_ME49 GN=TGME49_244560-t26_1-p1	TGME49_244560-t26_1-p1		97 kDa	TRUE	unknown	0.018091	0.014822	0	0	0	0	0.0058744	0	0.011416	0	0.011115	0.015434	0	0.0029279	0	0
26	TRUE	Empty	Histone H4 OS=Homo sapiens GN=HIST1H4A PE=1 SV=2	H4_HUMAN		11 kDa		unknown	0.044079	0.011608	0.023157	0.088047	0.043762	0.0485	0.082812	0.046111	0.056328	0.042994	0.050271	0.038628	0.070985	0.086679	0.042575	0.047967
27	TRUE	Orange	microneme protein, putative OS=Toxoplasma_gondii_ME49 GN=TGME49_208740-t26_1-p1	TGME49_208740-t26_1-p1		66 kDa		unknown	0.016802	0.031465	0	0	0	0	0	0	0	0	0	0.046743	0.016034	0.013868	0	0
28	TRUE	Empty	Cluster of Histone H3.1 OS=Homo sapiens GN=HIST1H3A PE=1 SV=2 (H31_HUMAN)	H31_HUMAN [4]		15 kDa	TRUE	unknown	0	0	0	0	0	0.029385	0.0078397	0	0	0	0	0	0	0	0	0
28.1	TRUE	Empty	Histone H3.1 OS=Homo sapiens GN=HIST1H3A PE=1 SV=2	H31_HUMAN		15 kDa	TRUE	unknown	0	0	0	0	0	0.029385	0.010453	0	0	0	0	0	0	0	0	0
28.2	TRUE	Empty	Histone H3.3 OS=Homo sapiens GN=H3F3A PE=1 SV=2	H33_HUMAN		15 kDa	TRUE	unknown	0	0	0	0	0	0	0.0052265	0	0	0	0	0	0	0	0	0
28.3	TRUE	Empty	histone H3.3 OS=Toxoplasma_gondii_ME49 GN=TGME49_218260-t26_1-p1	TGME49_218260-t26_1-p1 (+1)		15 kDa	TRUE	unknown	0	0	0	0	0	0	0	0	0	0	0	0	0	0	0	0
29	TRUE	Empty	Cluster of Isoform 3 of Putative RNA-binding protein Luc7-like 2 OS=Homo sapiens GN=LUC7L2 (LC7L2_HUMAN)	LC7L2_HUMAN [2]		47 kDa	TRUE	unknown	0	0.0030501	0.0020282	0	0	0	0	0.021366	0.0061616	0.017076	0.013311	0	0.018796	0.0079014	0.033819	0.0072356
29.1	TRUE	Empty	Isoform 3 of Putative RNA-binding protein Luc7-like 2 OS=Homo sapiens GN=LUC7L2	LC7L2_HUMAN		47 kDa	TRUE	unknown	0	0.0030501	0.0020282	0	0	0	0	0.021366	0.009943	0.017076	0.013311	0	0.018796	0.01275	0.033819	0.011431
29.2	TRUE	Empty	Isoform 2 of Putative RNA-binding protein Luc7-like 1 OS=Homo sapiens GN=LUC7L	LUC7L_HUMAN		44 kDa	TRUE	unknown	0	0	0	0	0	0	0	0	0.0023802	0	0	0	0	0.0030523	0	0.0030404
30	TRUE	Empty	Isoform 3 of Pyruvate kinase PKM OS=Homo sapiens GN=PKM	KPYM_HUMAN		58 kDa		unknown	0.010688	0.023643	0.023957	0.010698	0.03254	0	0.0055101	0	0.003642	0	0.0035459	0.0042817	0	0.0028022	0	0.0037217
31	TRUE	Empty	60S ribosomal protein L18 OS=Homo sapiens GN=RPL18 PE=1 SV=2	RL18_HUMAN		22 kDa		unknown	0.027168	0.0159	0.025374	0.0041946	0.015984	0.015943	0.015123	0.029871	0.024326	0.027852	0.023684	0.01814	0.03832	0.024956	0.06895	0.049717
32	TRUE	Empty	Cluster of Elongation factor 1-alpha 1 OS=Homo sapiens GN=EEF1A1 PE=1 SV=1 (EF1A1_HUMAN)	EF1A1_HUMAN [4]		50 kDa	TRUE	unknown	0.006142	0.01294	0.0086046	0.0025604	0.0097564	0	0.0030771	0	0.00087706	0	0	0.0049211	0	0	0	0
32.1	TRUE	Empty	Elongation factor 1-alpha 1 OS=Homo sapiens GN=EEF1A1 PE=1 SV=1	EF1A1_HUMAN (+1)		50 kDa	TRUE	unknown	0.006142	0.01294	0.0086046	0.0025604	0.0097564	0	0.0030771	0	0.00087706	0	0	0.0049211	0	0	0	0
32.2	TRUE	Empty	elongation factor 1-alpha (EF-1-ALPHA), putative OS=Toxoplasma_gondii_ME49 GN=TGME49_286420-t26_1-p1	TGME49_286420-t26_1-p1 (+1)		49 kDa	TRUE	unknown	0	0	0	0	0	0	0	0	0	0	0	0	0	0	0	0
33	TRUE	Empty	Histone H2B type F-S OS=Homo sapiens GN=H2BFS PE=1 SV=2	H2BFS_HUMAN		14 kDa		unknown	0.045041	0.028468	0.02524	0.075104	0.017887	0.031717	0.033848	0	0.015349	0.0087865	0.014943	0.027066	0	0.0078729	0	0.011763
34	TRUE	Empty	Cluster of Isoform 2 of Filamin-A OS=Homo sapiens GN=FLNA (FLNA_HUMAN)	FLNA_HUMAN [2]		281 kDa	TRUE	unknown	0.0017152	0.0033878	0.0015018	0.0035859	0.0034057	0.00037859	0	0	0	0	0	0.0012884	0	0	0	0
34.1	TRUE	Empty	Isoform 2 of Filamin-A OS=Homo sapiens GN=FLNA	FLNA_HUMAN		281 kDa	TRUE	unknown	0.0017152	0.0033878	0.0015018	0.0035859	0.0034057	0.00037859	0	0	0	0	0	0.0012884	0	0	0	0
34.2	TRUE	Empty	Filamin-B OS=Homo sapiens GN=FLNB PE=1 SV=2	FLNB_HUMAN		277 kDa	TRUE	unknown	0	0	0	0	0	0	0	0	0	0	0	0	0	0	0	0
35	TRUE	Empty	60S ribosomal protein L15 OS=Homo sapiens GN=RPL15 PE=1 SV=2	RL15_HUMAN		24 kDa		unknown	0.019474	0.023444	0.027282	0.0077313	0.02946	0.0048975	0.010453	0.032755	0.013337	0	0.012985	0.033435	0	0	0	0
36	TRUE	Empty	Cluster of Keratin, type II cytoskeletal 2 epidermal OS=Homo sapiens GN=KRT2 PE=1 SV=2 (K22E_HUMAN)	K22E_HUMAN [5]		65 kDa	TRUE	unknown	0	0	0	0.0027964	0	0	0.0041281	0	0.0072636	0	0.001551	0	0	0.0016556	0	0.0054939
36.1	TRUE	Empty	Keratin, type II cytoskeletal 2 epidermal OS=Homo sapiens GN=KRT2 PE=1 SV=2	K22E_HUMAN		65 kDa	TRUE	unknown	0	0	0	0	0	0	0.0033371	0	0.0072636	0	0.0014733	0	0	0.0015524	0	0.0092781
36.2	TRUE	Empty	Keratin, type II cytoskeletal 79 OS=Homo sapiens GN=KRT79 PE=1 SV=2	K2C79_HUMAN		58 kDa	TRUE	unknown	0	0	0	0	0	0	0	0	0	0	0	0	0	0	0	0
36.3	TRUE	Empty	Keratin, type II cytoskeletal 1b OS=Homo sapiens GN=KRT77 PE=2 SV=3	K2C1B_HUMAN		62 kDa	TRUE	unknown	0	0	0	0	0	0	0.004919	0	0.0013384	0	0.0016288	0	0	0.00085812	0	0.0017096
36.4	TRUE	Empty	Keratin, type II cytoskeletal 6B OS=Homo sapiens GN=KRT6B PE=1 SV=5	K2C6B_HUMAN		60 kDa	TRUE	unknown	0	0	0	0.0027964	0	0	0	0	0	0	0	0	0	0.0017588	0	0
36.5	TRUE	Empty	Keratin, type II cytoskeletal 3 OS=Homo sapiens GN=KRT3 PE=1 SV=3	K2C3_HUMAN		64 kDa	TRUE	unknown	0	0	0	0	0	0	0	0	0	0	0	0	0	0	0	0
37	TRUE	Empty	Isoform 3 of Unconventional myosin-Ic OS=Homo sapiens GN=MYO1C	MYO1C_HUMAN		122 kDa		unknown	0.0026694	0.0044992	0.0067315	0	0.0028269	0.002871	0.0013617	0	0.00037048	0	0.0013526	0.014437	0	0	0	0
38	TRUE	Empty	rhoptry protein ROP1 OS=Toxoplasma_gondii_ME49 GN=TGME49_309590-t26_1-p1	TGME49_309590-t26_1-p1		48 kDa		unknown	0.0076348	0.0026808	0.0071306	0	0.0050532	0	0	0	0	0	0.0021108	0.0038233	0.0054645	0.011121	0.014748	0.023263
39	TRUE	Empty	Annexin A2 OS=Homo sapiens GN=ANXA2 PE=1 SV=2	ANXA2_HUMAN		39 kDa		unknown	0.011719	0.010581	0.025798	0.045361	0.0088642	0.0088416	0.0062903	0	0	0	0	0.0016767	0	0	0	0
40	TRUE	Empty	60S ribosomal protein L19 OS=Homo sapiens GN=RPL19 PE=1 SV=1	RL19_HUMAN		23 kDa		unknown	0.014477	0.015251	0.028395	0	0.022997	0.010195	0.014506	0.024232	0.013814	0.011297	0.016811	0.0145	0	0.0075917	0.022373	0.015124
41	TRUE	Empty	40S ribosomal protein S8 OS=Homo sapiens GN=RPS8 PE=1 SV=2	RS8_HUMAN		24 kDa		unknown	0.010914	0.0057483	0.011467	0.011374	0.0072235	0.0096067	0.0068346	0.028542	0.013017	0.02129	0.015841	0.019129	0.023434	0.0095383	0.010541	0
42	TRUE	Empty	Cluster of Histone H2A type 1-D OS=Homo sapiens GN=HIST1H2AD PE=1 SV=2 (H2A1D_HUMAN)	H2A1D_HUMAN [7]		14 kDa	TRUE	unknown	0	0	0	0.012132	0	0	0	0	0.0059505	0	0	0	0	0	0	0
42.1	TRUE	Empty	Histone H2A type 1-D OS=Homo sapiens GN=HIST1H2AD PE=1 SV=2	H2A1D_HUMAN (+3)		14 kDa	TRUE	unknown	0	0	0	0.012132	0	0	0	0	0.0059505	0	0	0	0	0	0	0
42.2	TRUE	Empty	Histone H2A type 1-B/E OS=Homo sapiens GN=HIST1H2AB PE=1 SV=2	H2A1B_HUMAN (+2)		14 kDa	TRUE	unknown	0	0	0	0	0	0	0	0	0.0059505	0	0	0	0	0.0076307	0	0
43	TRUE	Empty	Isoform 3 of Transformer-2 protein homolog beta OS=Homo sapiens GN=TRA2B	TRA2B_HUMAN		34 kDa		unknown	0	0	0	0	0	0	0	0.025263	0.021488	0.023555	0.013075	0	0.025927	0.010333	0.023326	0.027448
44	TRUE	Empty	Isoform 4 of Serine/arginine-rich splicing factor 7 OS=Homo sapiens GN=SRSF7	SRSF7_HUMAN		26 kDa		unknown	0	0	0	0	0	0	0	0.031523	0.0068457	0.044088	0.012497	0	0.02696	0.013168	0.058211	0.013117
45	TRUE	Empty	Isoform ASF-3 of Serine/arginine-rich splicing factor 1 OS=Homo sapiens GN=SRSF1	SRSF1_HUMAN		22 kDa		unknown	0	0	0	0	0	0	0	0.029536	0.023092	0.011016	0.018735	0	0.012125	0.029612	0.010908	0.031954
46	TRUE	Empty	Keratin, type I cytoskeletal 9 OS=Homo sapiens GN=KRT9 PE=1 SV=3	K1C9_HUMAN		62 kDa		unknown	0.0018219	0.00095959	0	0.0025316	0.0024117	0	0.0068456	0.011435	0.0074501	0	0.0068001	0.0018247	0	0.0047768	0	0.0047582
47	TRUE	Empty	Cluster of Isoform 2 of RNA-binding motif protein, X chromosome OS=Homo sapiens GN=RBMX (RBMX_HUMAN)	RBMX_HUMAN [2]		22 kDa	TRUE	unknown	0	0	0	0	0	0	0	0	0.023681	0	0.021615	0	0	0.030367	0.011601	0.03529
47.1	TRUE	Empty	Isoform 2 of RNA-binding motif protein, X chromosome OS=Homo sapiens GN=RBMX	RBMX_HUMAN		22 kDa	TRUE	unknown	0	0	0	0	0	0	0	0	0.023681	0	0.021615	0	0	0.030367	0.011601	0.03529
47.2	TRUE	Empty	RNA-binding motif protein, X-linked-like-3 OS=Homo sapiens GN=RBMXL3 PE=2 SV=2	RMXL3_HUMAN		115 kDa	TRUE	unknown	0	0	0	0	0	0	0	0	0	0	0	0	0	0	0	0
48	TRUE	Empty	Cluster of Histone H1.4 OS=Homo sapiens GN=HIST1H1E PE=1 SV=2 (H14_HUMAN)	H14_HUMAN [2]		22 kDa	TRUE	unknown	0	0	0	0	0	0	0	0	0	0	0	0	0	0	0	0
48.1	TRUE	Empty	Histone H1.4 OS=Homo sapiens GN=HIST1H1E PE=1 SV=2	H14_HUMAN		22 kDa	TRUE	unknown	0	0	0	0	0	0	0	0	0	0	0	0	0	0	0	0
48.2	TRUE	Empty	Histone H1.2 OS=Homo sapiens GN=HIST1H1C PE=1 SV=2	H12_HUMAN		21 kDa	TRUE	unknown	0	0	0	0	0	0	0	0	0	0	0	0	0	0	0	0
49	TRUE	Orange	hypothetical protein OS=Toxoplasma_gondii_ME49 GN=TGME49_261650-t26_1-p1	TGME49_261650-t26_1-p1		125 kDa		unknown	0.00050002	0.017908	0	0	0	0	0	0	0	0	0	0.0015024	0	0.001748	0	0
50	TRUE	Empty	Serpin H1 OS=Homo sapiens GN=SERPINH1 PE=1 SV=2	SERPH_HUMAN		46 kDa		unknown	0	0.0028604	0	0.015093	0	0.011951	0.003401	0	0.0018506	0	0.0022522	0	0	0.0059329	0	0.0047279
51	TRUE	Empty	Isoform 2 of Splicing factor U2AF 65 kDa subunit OS=Homo sapiens GN=U2AF2	U2AF2_HUMAN		53 kDa		unknown	0	0	0	0	0	0.0042425	0.0030183	0	0.012318	0	0.0079952	0	0	0.0052653	0	0.013637
52	TRUE	Empty	Isoform 3 of Heterogeneous nuclear ribonucleoprotein R OS=Homo sapiens GN=HNRNPR	HNRPR_HUMAN		67 kDa	TRUE	unknown	0	0	0	0	0	0	0	0	0.0091008	0	0.006329	0	0	0.0066688	0	0.012455
53	TRUE	Empty	60S ribosomal protein L23a OS=Homo sapiens GN=RPL23A PE=1 SV=1	RL23A_HUMAN		18 kDa		unknown	0.0072759	0	0	0.01011	0	0	0.018226	0	0.017356	0	0.015087	0	0	0.019077	0	0.015835
54	TRUE	Empty	protein disulfide isomerase OS=Toxoplasma_gondii_ME49 GN=TGME49_211680-t26_1-p1	TGME49_211680-t26_1-p1		53 kDa		unknown	0.0072295	0.011423	0	0	0	0	0	0	0.008212	0	0.0059964	0.0072406	0	0	0	0
55	TRUE	Empty	Isoform 6 of RNA-binding protein EWS OS=Homo sapiens GN=EWSR1	EWS_HUMAN		63 kDa		unknown	0	0	0	0	0	0.0016652	0	0.0019789	0.0058018	0	0.0023536	0	0	0.0057866	0.0036543	0.005764
56	TRUE	Empty	Isoform 4 of Myosin-10 OS=Homo sapiens GN=MYH10	MYH10_HUMAN		229 kDa	TRUE	unknown	0.00057441	0	0.00040236	0	0	0.0019912	0.0014166	0	0.00057815	0	0	0.0031641	0	0	0	0
57	TRUE	Empty	Non-histone chromosomal protein HMG-17 OS=Homo sapiens GN=HMGN2 PE=1 SV=3	HMGN2_HUMAN		9 kDa		unknown	0	0	0	0	0	0	0.039489	0.026386	0.01719	0.024602	0.01046	0	0.02708	0.011022	0.073087	0.021958
58	TRUE	Empty	60S ribosomal protein L7a OS=Homo sapiens GN=RPL7A PE=1 SV=2	RL7A_HUMAN		30 kDa		unknown	0.0064006	0.0044949	0.0059779	0	0.011297	0	0	0	0.0087245	0	0.010618	0.0085472	0	0.0037293	0	0.0037147
59	TRUE	Empty	60S ribosomal protein L29 OS=Homo sapiens GN=RPL29 PE=1 SV=2	RL29_HUMAN		18 kDa		unknown	0.0071386	0	0.0050004	0	0.0047248	0	0.013411	0.029871	0.0048652	0.027852	0.011842	0	0	0.0062389	0.05516	0.0093219
60	TRUE	Empty	Isoform 2 of Glyceraldehyde-3-phosphate dehydrogenase OS=Homo sapiens GN=GAPDH	G3P_HUMAN		32 kDa		unknown	0	0	0	0.041717	0	0	0	0	0	0	0	0	0	0	0	0
61	TRUE	Empty	hypothetical protein OS=Toxoplasma_gondii_ME49 GN=TGME49_203600-t26_1-p1	TGME49_203600-t26_1-p1		47 kDa		unknown	0.032319	0	0	0	0	0	0	0	0	0	0	0	0	0	0	0
62	TRUE	Empty	protein disulfide isomerase-related protein (provisional), putative OS=Toxoplasma_gondii_ME49 GN=TGME49_249270-t26_1-p1	TGME49_249270-t26_1-p1		60 kDa		unknown	0.0051875	0.0032788	0	0	0	0	0	0	0.0063639	0	0.0051633	0.0031173	0	0.00090675	0	0
63	TRUE	Empty	Ras GTPase-activating-like protein IQGAP1 OS=Homo sapiens GN=IQGAP1 PE=1 SV=1	IQGA1_HUMAN		189 kDa		unknown	0.00137	0.00072158	0	0	0.00090675	0	0	0	0	0	0	0.0054884	0	0	0	0
64	TRUE	Empty	Ubiquitin-40S ribosomal protein S27a OS=Homo sapiens GN=RPS27A PE=1 SV=2	RS27A_HUMAN		18 kDa		unknown	0.0036379	0.0038322	0.010193	0.0075826	0.0096313	0	0.0045564	0.015223	0.0049588	0.0070968	0.0030174	0.007287	0.0078114	0.0063589	0	0.0063341
65	TRUE	Empty	40S ribosomal protein S30 OS=Homo sapiens GN=FAU PE=1 SV=1	RS30_HUMAN		7 kDa		unknown	0	0	0	0	0	0	0.024095	0	0.039334	0	0.031913	0	0	0.05044	0	0.025122
66	TRUE	Empty	Fibulin-2 OS=Homo sapiens GN=FBLN2 PE=1 SV=2	FBLN2_HUMAN		127 kDa		unknown	0	0	0	0.0056613	0	0.0016877	0.0024014	0	0	0	0	0	0	0	0	0
67	TRUE	Empty	RNA-binding protein FUS OS=Homo sapiens GN=FUS PE=1 SV=1	FUS_HUMAN		53 kDa		unknown	0	0	0	0	0	0	0	0	0.0058826	0	0.0071592	0	0	0.0028289	0	0.0037571
68	TRUE	Empty	60S ribosomal protein L18a OS=Homo sapiens GN=RPL18A PE=1 SV=2	RL18A_HUMAN		21 kDa		unknown	0	0.0067935	0.022587	0	0.02561	0	0	0	0	0	0	0.012918	0	0	0	0
69	TRUE	Empty	Isoform 3 of RNA-binding protein 39 OS=Homo sapiens GN=RBM39	RBM39_HUMAN		59 kDa		unknown	0	0.0045119	0.0045003	0	0.0014174	0	0	0	0.0029526	0	0.0035933	0	0	0.0028397	0	0.0037715
70	TRUE	Empty	60S ribosomal protein L27a OS=Homo sapiens GN=RPL27A PE=1 SV=2	RL27A_HUMAN		17 kDa		unknown	0	0.0080787	0.005372	0	0.010152	0	0	0	0.010454	0	0.006361	0.011521	0	0.013405	0	0.010015
71	TRUE	Empty	78 kDa glucose-regulated protein OS=Homo sapiens GN=HSPA5 PE=1 SV=2	GRP78_HUMAN		72 kDa	TRUE	unknown	0	0	0	0.010249	0	0	0	0	0	0	0	0	0	0	0	0
72	TRUE	Empty	hypothetical protein OS=Toxoplasma_gondii_ME49 GN=TGME49_213067-t26_1-p1	TGME49_213067-t26_1-p1		50 kDa		unknown	0	0.019839	0	0	0	0	0	0	0	0	0	0	0	0	0	0
73	TRUE	Empty	60S ribosomal protein L3 OS=Homo sapiens GN=RPL3 PE=1 SV=2	RL3_HUMAN		46 kDa	TRUE	unknown	0.0098576	0.0029669	0	0	0.0037282	0	0	0	0	0	0	0.0056416	0	0	0	0
74	TRUE	Empty	60S ribosomal protein L24 OS=Homo sapiens GN=RPL24 PE=1 SV=1	RL24_HUMAN		18 kDa		unknown	0.0072295	0	0	0	0	0	0	0	0.0098544	0	0.011993	0.014481	0	0.0063184	0	0.0062938
75	TRUE	Empty	Endoplasmin OS=Homo sapiens GN=HSP90B1 PE=1 SV=1	ENPL_HUMAN		92 kDa	TRUE	unknown	0	0	0	0.0073654	0	0	0	0	0	0	0	0	0	0	0	0
76	TRUE	Empty	High mobility group nucleosome-binding domain-containing protein 4 OS=Homo sapiens GN=HMGN4 PE=1 SV=3	HMGN4_HUMAN		10 kDa		unknown	0	0	0	0	0	0	0.015796	0	0.0085952	0	0	0	0.01354	0	0	0.010979
77	TRUE	Empty	Isoform 6 of Prelamin-A/C OS=Homo sapiens GN=LMNA	LMNA_HUMAN		69 kDa		unknown	0	0.0018007	0	0.0089905	0	0	0	0	0	0	0	0.00085601	0	0	0	0
78	TRUE	Empty	40S ribosomal protein S23 OS=Homo sapiens GN=RPS23 PE=1 SV=3	RS23_HUMAN		16 kDa		unknown	0.011906	0.012542	0.01112	0	0.010507	0	0	0	0	0	0	0.019874	0	0	0	0
79	TRUE	Empty	ribosomal protein RPL3 OS=Toxoplasma_gondii_ME49 GN=TGME49_227360-t26_1-p1	TGME49_227360-t26_1-p1		44 kDa	TRUE	unknown	0	0	0	0	0	0	0	0	0.0019886	0	0.0024201	0	0	0	0	0.0088906
80	TRUE	Empty	rhoptry protein ROP8 OS=Toxoplasma_gondii_ME49 GN=TGME49_215775-t26_1-p1	TGME49_215775-t26_1-p1		66 kDa		unknown	0	0	0	0	0	0	0	0	0.0033633	0	0.0032746	0	0	0.0025878	0	0.0034369
81	TRUE	Empty	hypothetical protein OS=Toxoplasma_gondii_ME49 GN=TGME49_248160-t26_1-p1	TGME49_248160-t26_1-p1		122 kDa		unknown	0	0	0	0	0	0	0	0.0010775	0	0	0	0	0.0011058	0	0.0019897	0.00044833
82	TRUE	Empty	Cluster of Isoform 7 of Tropomyosin alpha-3 chain OS=Homo sapiens GN=TPM3 (TPM3_HUMAN)	TPM3_HUMAN [3]		19 kDa	TRUE	unknown	0	0	0	0.0049911	0	0	0	0	0	0	0	0	0	0	0	0
82.1	TRUE	Empty	Isoform 7 of Tropomyosin alpha-3 chain OS=Homo sapiens GN=TPM3	TPM3_HUMAN (+1)		19 kDa	TRUE	unknown	0	0	0	0.0049911	0	0	0	0	0	0	0	0	0	0	0	0
82.2	TRUE	Empty	Tropomyosin beta chain OS=Homo sapiens GN=TPM2 PE=1 SV=1	TPM2_HUMAN		29 kDa	TRUE	unknown	0	0	0	0	0	0	0	0	0	0	0	0	0	0	0	0
83	TRUE	Empty	Galectin-1 OS=Homo sapiens GN=LGALS1 PE=1 SV=2	LEG1_HUMAN		15 kDa		unknown	0	0.0088567	0	0.029207	0	0.014801	0	0	0	0	0	0	0	0	0	0
84	TRUE	Empty	Isoform 2 of Peptidyl-prolyl cis-trans isomerase A OS=Homo sapiens GN=PPIA	PPIA_HUMAN		11 kDa		unknown	0	0	0	0.052573	0	0	0	0	0	0	0	0	0	0	0	0
85	TRUE	Empty	Isoform 4 of Splicing factor U2AF 35 kDa subunit OS=Homo sapiens GN=U2AF1	U2AF1_HUMAN (+1)		20 kDa		unknown	0	0	0	0	0	0	0	0	0.0092643	0	0.0056373	0	0	0.00594	0	0.023668
86	TRUE	Empty	40S ribosomal protein S2 OS=Homo sapiens GN=RPS2 PE=1 SV=2	RS2_HUMAN		31 kDa		unknown	0.0058108	0.0040807	0.010854	0	0.0051279	0	0	0	0	0	0	0.0038798	0	0	0	0
87	TRUE	Empty	TGME49_203750-t26_1-p1-DECOY	TGME49_203750-t26_1-p1-DECOY		?		unknown	0	0	0	0	0	0	0	-1	0	-1	-1	0	-1	-1	-1	0
88	TRUE	Empty	Isoform 2 of Chromodomain-helicase-DNA-binding protein 2 OS=Homo sapiens GN=CHD2	CHD2_HUMAN		57 kDa		unknown	0	0	0	0	0	0	0	0	0	0	0	0	0.0072969	0	0	0
89	TRUE	Empty	Isoform 5 of Protein disulfide-isomerase A6 OS=Homo sapiens GN=PDIA6	PDIA6_HUMAN		48 kDa		unknown	0	0.0027174	0	0.0064639	0.0034147	0.0040947	0	0	0	0	0	0	0	0	0	0
90	TRUE	Empty	Isoform 5 of Serine/arginine-rich splicing factor 10 OS=Homo sapiens GN=SRSF10	SRS10_HUMAN		20 kDa		unknown	0	0	0	0	0	0	0	0	0.0093766	0	0.011411	0	0	0.0090181	0	0.011977
91	TRUE	Empty	60S ribosomal protein L6 OS=Homo sapiens GN=RPL6 PE=1 SV=3	RL6_HUMAN		33 kDa		unknown	0.0039411	0.0062274	0	0	0.0026085	0	0	0	0	0	0	0.0078943	0	0	0	0
92	TRUE	Empty	Myosin regulatory light chain 12A OS=Homo sapiens GN=MYL12A PE=1 SV=2	ML12A_HUMAN (+1)		20 kDa		unknown	0	0.020976	0.013948	0	0.0087864	0	0	0	0	0	0	0	0	0	0	0
93	TRUE	Empty	60S ribosomal protein L28 OS=Homo sapiens GN=RPL28 PE=1 SV=3	RL28_HUMAN		16 kDa		unknown	0.01657	0.0043637	0	0	0.0054835	0	0	0	0	0	0	0.024893	0	0	0	0
94	TRUE	Empty	60S ribosomal protein L13a OS=Homo sapiens GN=RPL13A PE=1 SV=2	RL13A_HUMAN		24 kDa		unknown	0	0	0.0039166	0	0.011102	0	0	0	0.0038107	0	0	0.0028	0	0	0	0
95	TRUE	Empty	Isoform 2 of Caveolin-1 OS=Homo sapiens GN=CAV1	CAV1_HUMAN		20 kDa		unknown	0.0031883	0.0067171	0.0089333	0	0.012661	0	0.0048354	0	0.0052624	0	0	0.0031932	0	0	0	0
96	TRUE	Empty	Isoform 8 of Plectin OS=Homo sapiens GN=PLEC	PLEC_HUMAN		532 kDa		unknown	0	0	0.00033948	0	0	0	0	0	0	0	0.00020768	0	0	0	0	0
97	TRUE	Empty	Isoform 5 of Heterogeneous nuclear ribonucleoprotein Q OS=Homo sapiens GN=SYNCRIP	HNRPQ_HUMAN		46 kDa	TRUE	unknown	0	0	0	0	0	0	0.0017337	0	0.0056603	0	0.0045924	0	0	0	0	0.0024101
98	TRUE	Empty	Isoform 2 of Polymerase I and transcript release factor OS=Homo sapiens GN=PTRF	PTRF_HUMAN		33 kDa		unknown	0	0	0	0.014458	0	0	0	0	0	0	0	0	0	0	0	0
99	TRUE	Empty	hypothetical protein OS=Toxoplasma_gondii_ME49 GN=TGME49_203290-t26_1-p1	TGME49_203290-t26_1-p1		36 kDa		unknown	0	0.0018116	0	0	0	0.021193	0	0	0.0023441	0	0	0	0	0	0	0
100	TRUE	Empty	Isoform HMG-R of High mobility group protein HMG-I/HMG-Y OS=Homo sapiens GN=HMGA1	HMGA1_HUMAN		20 kDa		unknown	0	0	0	0	0	0	0	0	0.0064824	0	0.0078891	0	0	0.0055418	0	0
101	TRUE	Empty	protein disulfide-isomerase domain-containing protein OS=Toxoplasma_gondii_ME49 GN=TGME49_238040-t26_1-p1	TGME49_238040-t26_1-p1		153 kDa		unknown	0	0.0021692	0	0	0	0	0	0	0.00056137	0	0.00068319	0	0	0	0	0
102	TRUE	Empty	dense granule protein GRA2 OS=Toxoplasma_gondii_ME49 GN=TGME49_227620-t26_1-p1	TGME49_227620-t26_1-p1		20 kDa		unknown	0.0061353	0.0096945	0	0	0	0	0	0	0.0041815	0	0	0	0	0	0	0
103	TRUE	Empty	Histone H1.5 OS=Homo sapiens GN=HIST1H1B PE=1 SV=3	H15_HUMAN		23 kDa	TRUE	unknown	0	0	0	0	0	0	0	0	0.0068457	0	0.0083313	0	0	0.0043893	0	0.0043722
104	TRUE	Empty	40S ribosomal protein S16 OS=Homo sapiens GN=RPS16 PE=1 SV=2	RS16_HUMAN		16 kDa		unknown	0	0.0040947	0.010891	0	0.015436	0	0	0	0.0052984	0	0.0064482	0	0	0.0033972	0	0
105	TRUE	Empty	dense granule protein GRA7 OS=Toxoplasma_gondii_ME49 GN=TGME49_203310-t26_1-p1	TGME49_203310-t26_1-p1		26 kDa		unknown	0.0048095	0	0	0	0	0.0084669	0	0	0.0065557	0	0.0039891	0	0	0.0042033	0	0
106	TRUE	Empty	40S ribosomal protein S26 OS=Homo sapiens GN=RPS26 PE=1 SV=3	RS26_HUMAN		13 kDa		unknown	0	0	0	0	0.0065325	0	0	0	0.0067267	0	0.0040932	0	0	0	0	0.0042962
107	TRUE	Empty	Isoform 3 of ATP synthase subunit alpha, mitochondrial OS=Homo sapiens GN=ATP5A1	ATPA_HUMAN		60 kDa		unknown	0	0	0.0028754	0.0014851	0.002717	0.0037631	0	0	0.0014568	0	0.0017729	0	0	0	0	0
108	TRUE	Empty	Q16825-DECOY	Q16825-DECOY		?		unknown	-1	-1	0	0	0	0	0	0	-1	0	0	0	0	0	0	0
109	TRUE	Empty	Annexin A1 OS=Homo sapiens GN=ANXA1 PE=1 SV=2	ANXA1_HUMAN		39 kDa		unknown	0	0	0	0.012535	0	0	0	0	0	0	0	0	0	0	0	0
110	TRUE	Empty	Isoform Short of Heterogeneous nuclear ribonucleoprotein U OS=Homo sapiens GN=HNRNPU	HNRPU_HUMAN		89 kDa		unknown	0	0	0	0	0.00091059	0	0	0	0.00093766	0	0	0	0	0.0012024	0	0.0017966
111	TRUE	Empty	60S ribosomal protein L10 OS=Homo sapiens GN=RPL10 PE=1 SV=4	RL10_HUMAN		25 kDa		unknown	0	0.0027936	0	0	0	0	0	0	0.0036148	0	0	0	0	0	0	0.0046174
112	TRUE	Empty	dense granule protein GRA12 OS=Toxoplasma_gondii_ME49 GN=TGME49_288650-t26_1-p1	TGME49_288650-t26_1-p1		48 kDa		unknown	0	0	0	0	0	0	0	0	0.0053227	0	0.0043185	0	0	0	0	0
113	TRUE	Empty	dense granule protein GRA9 OS=Toxoplasma_gondii_ME49 GN=TGME49_251540-t26_1-p1	TGME49_251540-t26_1-p1		35 kDa		unknown	0	0	0	0	0	0	0	0	0.0048652	0	0.005921	0	0	0	0	0
114	TRUE	Empty	Stress-70 protein, mitochondrial OS=Homo sapiens GN=HSPA9 PE=1 SV=2	GRP75_HUMAN		74 kDa		unknown	0	0	0	0	0	0	0	0	0.0011393	0	0.0013865	0	0	0.001461	0	0.0014553
115	TRUE	Empty	40S ribosomal protein S6 OS=Homo sapiens GN=RPS6 PE=1 SV=1	RS6_HUMAN		29 kDa		unknown	0	0.0024009	0.003193	0	0	0	0	0	0.0031067	0	0.0037809	0	0	0	0	0.0039684
116	TRUE	Empty	coatomer gamma 2-subunit protein, putative OS=Toxoplasma_gondii_ME49 GN=TGME49_273370-t26_1-p1	TGME49_273370-t26_1-p1		112 kDa		unknown	0	0.00057263	0.0015231	0.00037768	0.00071958	0	0.00068084	0	0	0	0	0.00054443	0	0	0	0
117	TRUE	Empty	TGME49_306480-t26_1-p1-DECOY	TGME49_306480-t26_1-p1-DECOY		?		unknown	-1	-1	-1	0	0	0	0	0	0	0	0	-1	0	0	0	0
118	TRUE	Empty	Annexin A5 OS=Homo sapiens GN=ANXA5 PE=1 SV=2	ANXA5_HUMAN		36 kDa		unknown	0	0	0	0.0098574	0	0	0	0	0	0	0	0	0	0	0	0
119	TRUE	Empty	Isoform 2 of Superoxide dismutase [Mn], mitochondrial OS=Homo sapiens GN=SOD2	SODM_HUMAN		21 kDa		unknown	0	0	0	0.015082	0	0	0	0	0	0	0	0	0	0	0	0
120	TRUE	Empty	Isoform 2 of Dihydropyrimidinase-related protein 2 OS=Homo sapiens GN=DPYSL2	DPYL2_HUMAN		58 kDa		unknown	0	0	0	0.0044138	0	0	0	0	0	0	0	0	0	0	0	0
121	TRUE	Empty	60S ribosomal protein L36a-like OS=Homo sapiens GN=RPL36AL PE=1 SV=3	RL36L_HUMAN		12 kDa		unknown	0.016062	0	0	0	0	0	0	0	0	0	0	0.016087	0	0	0	0
122	TRUE	Empty	60S ribosomal protein L8 OS=Homo sapiens GN=RPL8 PE=1 SV=2	RL8_HUMAN		28 kDa		unknown	0.0044165	0	0	0	0	0	0	0	0	0	0	0.0022116	0	0	0	0.0076897
123	TRUE	Empty	rhoptry protein ROP7 OS=Toxoplasma_gondii_ME49 GN=TGME49_295110-t26_1-p1	TGME49_295110-t26_1-p1 (+1)		63 kDa		unknown	0	0	0	0	0	0	0	0	0.0013453	0	0.0016373	0	0	0.0017252	0	0.0017185
124	TRUE	Empty	hypothetical protein OS=Toxoplasma_gondii_ME49 GN=TGME49_310790-t26_1-p1	TGME49_310790-t26_1-p1		25 kDa		unknown	0	0	0	0	0	0.0091242	0.0064913	0	0	0	0	0	0	0	0	0
125	TRUE	Empty	myosin A OS=Toxoplasma_gondii_ME49 GN=TGME49_235470-t26_1-p1	TGME49_235470-t26_1-p1		93 kDa		unknown	0	0	0	0	0	0	0	0	0	0	0	0.0027359	0	0	0	0
126	TRUE	Empty	Peptidyl-prolyl cis-trans isomerase B OS=Homo sapiens GN=PPIB PE=1 SV=2	PPIB_HUMAN		24 kDa		unknown	0	0	0	0.0091272	0	0	0	0	0	0	0	0	0	0	0	0
127	TRUE	Empty	40S ribosomal protein S9 OS=Homo sapiens GN=RPS9 PE=1 SV=3	RS9_HUMAN		23 kDa		unknown	0	0.0092447	0.0040983	0	0.0038724	0	0	0	0	0	0	0	0	0	0	0
128	TRUE	Empty	High mobility group nucleosome-binding domain-containing protein 3 OS=Homo sapiens GN=HMGN3 PE=1 SV=2	HMGN3_HUMAN		8 kDa		unknown	0	0	0	0.0039828	0	0	0.0071798	0	0	0	0	0	0	0.0064415	0	0
129	TRUE	Empty	ribosomal protein RPL7 OS=Toxoplasma_gondii_ME49 GN=TGME49_314810-t26_1-p1	TGME49_314810-t26_1-p1		30 kDa		unknown	0.0021997	0	0.0030816	0	0.0029118	0	0	0	0.0014992	0	0.0018245	0.0022031	0	0.0019225	0	0.001915
130	TRUE	Empty	60S ribosomal protein L14 OS=Homo sapiens GN=RPL14 PE=1 SV=4	RL14_HUMAN		23 kDa		unknown	0	0.0055612	0	0	0	0	0	0	0	0	0.0043788	0.0052873	0	0.0046139	0	0
131	TRUE	Empty	Protein disulfide-isomerase OS=Homo sapiens GN=P4HB PE=1 SV=3	PDIA1_HUMAN		57 kDa		unknown	0	0	0	0.0038809	0	0	0	0	0	0	0	0	0	0	0	0
132	TRUE	Empty	60S ribosomal protein L21 OS=Homo sapiens GN=RPL21 PE=1 SV=2	RL21_HUMAN		19 kDa		unknown	0.003547	0	0	0	0	0	0	0	0	0	0.005884	0.0035524	0	0	0	0
133	TRUE	Empty	Isoform 2 of Mediator of RNA polymerase II transcription subunit 12 OS=Homo sapiens GN=MED12	MED12_HUMAN		243 kDa		unknown	0	0	0	0	0	0	0	0	0.00017742	0	0.00021593	0	0	0	0	0
134	TRUE	Empty	TGME49_299900-t26_1-p1-DECOY	TGME49_299900-t26_1-p1-DECOY		?		unknown	-1	0	0	0	-1	0	0	0	0	0	0	-1	0	0	0	0
135	TRUE	Empty	TATA-binding protein-associated factor 2N OS=Homo sapiens GN=TAF15 PE=1 SV=1	RBP56_HUMAN		62 kDa		unknown	0	0	0	0	0	0	0	0	0.00065335	0	0	0	0	0.0025135	0	0.00083456
136	TRUE	Empty	Macrophage migration inhibitory factor OS=Homo sapiens GN=MIF PE=1 SV=4	MIF_HUMAN		12 kDa		unknown	0	0.010397	0.013827	0	0.013065	0	0	0	0	0	0	0	0	0	0	0
137	TRUE	Empty	60S ribosomal protein L11 OS=Homo sapiens GN=RPL11 PE=1 SV=2	RL11_HUMAN		20 kDa		unknown	0.0063766	0	0.0089333	0	0.0084409	0	0	0	0	0	0	0	0	0	0	0
138	TRUE	Empty	60S ribosomal protein L13 OS=Homo sapiens GN=RPL13 PE=1 SV=4	RL13_HUMAN		24 kDa		unknown	0.0053793	0	0.0037681	0	0.0071208	0	0	0	0	0	0	0.0053876	0	0	0	0
139	TRUE	Empty	DHHC zinc finger domain-containing protein OS=Toxoplasma_gondii_ME49 GN=TGME49_269150-t26_1-p1	TGME49_269150-t26_1-p1		40 kDa		unknown	0	0	0	0	0	0	0	0	0.0010865	0	0.0013222	0	0	0.0013932	0	0
140	TRUE	Empty	Cytoskeleton-associated protein 4 OS=Homo sapiens GN=CKAP4 PE=1 SV=2	CKAP4_HUMAN		66 kDa		unknown	0	0	0	0.0026199	0	0	0	0	0	0	0	0	0	0	0	0
141	TRUE	Empty	Isoform 3 of Myoferlin OS=Homo sapiens GN=MYOF	MYOF_HUMAN		233 kDa		unknown	0	0	0	0.00019234	0	0	0	0	0	0	0	0	0	0	0	0
142	TRUE	Empty	Putative 60S ribosomal protein L39-like 5 OS=Homo sapiens GN=RPL39P5 PE=5 SV=2	R39L5_HUMAN (+1)		6 kDa		unknown	0	0	0	0	0	0	0	0	0.015168	0	0.01846	0	0	0.019451	0	0
143	TRUE	Empty	A6NJ88-DECOY	A6NJ88-DECOY		?		unknown	0	-1	-1	0	-1	0	0	0	0	0	0	0	0	0	0	0
144	TRUE	Empty	Adenylate kinase 2, mitochondrial OS=Homo sapiens GN=AK2 PE=1 SV=2	KAD2_HUMAN		26 kDa		unknown	0	0.0050027	0.0066532	0	0.0062865	0	0	0	0	0	0	0	0	0	0	0
145	TRUE	Empty	60S ribosomal protein L17 OS=Homo sapiens GN=RPL17 PE=1 SV=3	RL17_HUMAN		21 kDa		unknown	0	0.0064981	0.008642	0	0.0081656	0	0	0	0	0	0	0	0	0	0	0
146	TRUE	Empty	Protein disulfide-isomerase A3 OS=Homo sapiens GN=PDIA3 PE=1 SV=4	PDIA3_HUMAN		57 kDa		unknown	0	0	0	0.0031231	0	0	0	0	0	0	0	0	0	0	0	0
147	TRUE	Empty	Isoform 2 of Transketolase OS=Homo sapiens GN=TKT	TKT_HUMAN		69 kDa		unknown	0	0	0	0.0031244	0	0	0	0	0	0	0	0	0	0	0	0
148	TRUE	Empty	Isoform 2 of Vesicle-associated membrane protein-associated protein A OS=Homo sapiens GN=VAPA	VAPA_HUMAN		28 kDa		unknown	0	0	0	0	0.006034	0	0	0	0	0	0	0	0	0	0	0
149	TRUE	Empty	60S ribosomal protein L27 OS=Homo sapiens GN=RPL27 PE=1 SV=2	RL27_HUMAN		16 kDa		unknown	0.0083458	0	0	0	0	0	0.0052265	0	0	0	0	0	0	0	0	0
150	TRUE	Empty	Cofilin-1 OS=Homo sapiens GN=CFL1 PE=1 SV=3	COF1_HUMAN		19 kDa		unknown	0	0	0	0.0047506	0.0045255	0	0.0042819	0	0	0	0	0	0	0	0	0
151	TRUE	Empty	CorA family Mg2+ transporter protein OS=Toxoplasma_gondii_ME49 GN=TGME49_235402-t26_1-p1	TGME49_235402-t26_1-p1		128 kDa		unknown	0	0	0	0	0	0	0	0	0.0006517	0	0	0	0	0	0	0
152	TRUE	Empty	40S ribosomal protein S25 OS=Homo sapiens GN=RPS25 PE=1 SV=1	RS25_HUMAN		14 kDa		unknown	0	0	0	0	0	0	0	0	0.0061885	0	0.0037657	0	0	0.0079359	0	0
153	TRUE	Empty	Isoform 3 of Endothelin-3 OS=Homo sapiens GN=EDN3	EDN3_HUMAN		24 kDa		unknown	0	0	0	0	0	0	0	0	0	0	0	0	0	0.0022648	0	0
154	TRUE	Empty	40S ribosomal protein S15a OS=Homo sapiens GN=RPS15A PE=1 SV=2	RS15A_HUMAN		15 kDa		unknown	0	0.0045987	0	0	0	0	0	0	0	0	0.0072418	0	0	0	0	0
155	TRUE	Empty	Cell division cycle and apoptosis regulator protein 1 OS=Homo sapiens GN=CCAR1 PE=1 SV=2	CCAR1_HUMAN		133 kDa		unknown	0.00049349	0.00051985	0.00069136	0	0	0	0	0	0	0	0	0.00049425	0	0	0	0
156	TRUE	Empty	hypothetical protein OS=Toxoplasma_gondii_ME49 GN=TGME49_274000-t26_1-p1	TGME49_274000-t26_1-p1		438 kDa		unknown	0	0.00015317	0	0	0	0	0	0	0	0	0	0	0	0	0	0.00012659
157	TRUE	Empty	Isoform 4 of Collagen alpha-3(VI) chain OS=Homo sapiens GN=COL6A3	CO6A3_HUMAN		278 kDa		unknown	0	0	0	0	0	0	0	0	0	0	0.00073263	0	0	0	0	0
158	TRUE	Empty	Fatty acid synthase OS=Homo sapiens GN=FASN PE=1 SV=3	FAS_HUMAN		273 kDa		unknown	0	0	0	0.00062811	0	0	0	0	0	0	0	0	0	0	0	0
159	TRUE	Empty	Luc7-like protein 3 OS=Homo sapiens GN=LUC7L3 PE=1 SV=2	LC7L3_HUMAN		51 kDa		unknown	0	0	0	0	0	0	0	0	0	0	0	0	0	0	0	0.0045746
160	TRUE	Empty	Profilin-1 OS=Homo sapiens GN=PFN1 PE=1 SV=2	PROF1_HUMAN		15 kDa		unknown	0	0	0	0.011266	0	0	0	0	0	0	0	0	0	0	0	0
161	TRUE	Empty	Isoform 3 of RNA-binding protein with serine-rich domain 1 OS=Homo sapiens GN=RNPS1	RNPS1_HUMAN		30 kDa		unknown	0	0	0	0	0	0	0	0	0.0057729	0	0	0	0	0	0	0
162	TRUE	Empty	hypothetical protein OS=Toxoplasma_gondii_ME49 GN=TGME49_313080-t26_1-p1	TGME49_313080-t26_1-p1		50 kDa		unknown	0	0.0039417	0	0	0	0	0	0	0	0	0	0.0012492	0	0	0	0
163	TRUE	Empty	Serum albumin OS=Homo sapiens GN=ALB PE=1 SV=2	ALBU_HUMAN		69 kDa		unknown	0	0	0	0	0	0	0	0	0	0	0	0	0	0	0	0.00081127
164	TRUE	Empty	Phosphoglycerate mutase 2 OS=Homo sapiens GN=PGAM2 PE=1 SV=3	PGAM2_HUMAN		29 kDa		unknown	0	0	0	0.003117	0	0	0	0	0	0	0	0	0	0	0	0
165	TRUE	Empty	hypothetical protein OS=Toxoplasma_gondii_ME49 GN=TGME49_312875-t26_1-p1	TGME49_312875-t26_1-p1		260 kDa		unknown	0	0.00024941	0.00033169	0	0.00031341	0	0	0	0	0	0	0	0	0	0	0
166	TRUE	Empty	Heat shock protein 75 kDa, mitochondrial OS=Homo sapiens GN=TRAP1 PE=1 SV=3	TRAP1_HUMAN		80 kDa		unknown	0	0	0	0.00060568	0	0	0	0	0	0	0	0	0	0	0	0
167	TRUE	Empty	O95229-DECOY	O95229-DECOY		?		unknown	0	-1	-1	0	-1	0	0	0	0	0	0	0	0	0	0	0
168	TRUE	Empty	EMILIN-1 OS=Homo sapiens GN=EMILIN1 PE=1 SV=2	EMIL1_HUMAN		107 kDa		unknown	0	0	0	0.0011643	0	0	0	0	0	0	0	0	0	0	0	0
169	TRUE	Empty	Isoform 2 of Transmembrane glycoprotein NMB OS=Homo sapiens GN=GPNMB	GPNMB_HUMAN		63 kDa		unknown	0	0	0	0.0028164	0	0	0	0	0	0	0	0	0	0	0	0
170	TRUE	Empty	60S acidic ribosomal protein P1 OS=Homo sapiens GN=RPLP1 PE=1 SV=1	RLA1_HUMAN		12 kDa		unknown	0	0	0	0.010376	0	0	0	0	0	0	0	0	0	0	0	0
171	TRUE	Empty	Isoform 2 of Transgelin-2 OS=Homo sapiens GN=TAGLN2	TAGL2_HUMAN		24 kDa		unknown	0	0	0	0.0035845	0	0	0	0	0	0	0	0	0	0	0	0
172	TRUE	Empty	myosin heavy chain, putative OS=Toxoplasma_gondii_ME49 GN=TGME49_310450-t26_1-p1	TGME49_310450-t26_1-p1		148 kDa		unknown	0	0.00045951	0	0	0	0	0	0	0	0	0	0	0	0	0	0
173	TRUE	Empty	60S ribosomal protein L35 OS=Homo sapiens GN=RPL35 PE=1 SV=2	RL35_HUMAN		15 kDa		unknown	0	0	0	0	0	0	0	0	0.0031446	0	0	0	0	0	0	0.0080335
174	TRUE	Empty	60S ribosomal protein L36 OS=Homo sapiens GN=RPL36 PE=1 SV=3	RL36_HUMAN		12 kDa		unknown	0	0	0	0	0	0	0	0	0.0073673	0	0	0	0	0.0094475	0	0
175	TRUE	Empty	thioredoxin, putative OS=Toxoplasma_gondii_ME49 GN=TGME49_209950-t26_1-p1	TGME49_209950-t26_1-p1		48 kDa		unknown	0	0	0	0	0	0	0	0	0.0018245	0	0.0011102	0	0	0	0	0
176	TRUE	Empty	SAG-related sequence SRS35A OS=Toxoplasma_gondii_ME49 GN=TGME49_280570-t26_1-p1	TGME49_280570-t26_1-p1		19 kDa		unknown	0	0.0034757	0	0	0	0	0	0	0.0044975	0	0	0	0	0	0	0
177	TRUE	Empty	Isoform 4 of Transformer-2 protein homolog alpha OS=Homo sapiens GN=TRA2A	TRA2A_HUMAN		21 kDa		unknown	0	0	0	0	0	0	0	0	0.0042976	0	0.0052302	0	0	0	0	0
178	TRUE	Empty	glyoxalase family protein OS=Toxoplasma_gondii_ME49 GN=TGME49_240430-t26_1-p1	TGME49_240430-t26_1-p1		122 kDa		unknown	0	0	0	0.00070789	0	0	0	0	0	0	0	0	0	0	0	0
179	TRUE	Empty	7-dehydrocholesterol reductase OS=Homo sapiens GN=DHCR7 PE=1 SV=1	DHCR7_HUMAN		54 kDa		unknown	0	0.0025172	0	0	0.0031631	0	0	0	0	0	0	0	0	0	0	0
180	TRUE	Empty	Translocator protein OS=Homo sapiens GN=TSPO PE=1 SV=3	TSPO_HUMAN		19 kDa		unknown	0	0	0	0	0	0.0059118	0	0	0	0	0	0.0033633	0	0	0	0
181	TRUE	Empty	DNA-directed RNA polymerase I subunit RPA1 OS=Homo sapiens GN=POLR1A PE=1 SV=2	RPA1_HUMAN		195 kDa		unknown	0	0	0	0	0.00087353	0	0	0	0	0	0.00054735	0	0	0	0	0
182	TRUE	Empty	Elongation factor 2 OS=Homo sapiens GN=EEF2 PE=1 SV=4	EF2_HUMAN		95 kDa		unknown	0	0	0	0.0013787	0	0	0	0	0	0	0	0	0	0	0	0
183	TRUE	Empty	Isoform MBP-1 of Alpha-enolase OS=Homo sapiens GN=ENO1	ENOA_HUMAN		37 kDa		unknown	0	0	0	0.0034689	0	0	0	0	0	0	0	0	0	0	0	0
184	TRUE	Empty	ribosomal protein RPS6 OS=Toxoplasma_gondii_ME49 GN=TGME49_210690-t26_1-p1	TGME49_210690-t26_1-p1		29 kDa		unknown	0	0	0	0	0	0	0	0	0	0	0	0.0066608	0	0	0	0
185	TRUE	Empty	Q8IZT6-DECOY	Q8IZT6-DECOY		?		unknown	0	-1	0	0	-1	0	0	0	0	0	0	0	0	0	0	0
186	TRUE	Empty	Alpha-2-macroglobulin OS=Homo sapiens GN=A2M PE=1 SV=3	A2MG_HUMAN		163 kDa		unknown	0	0	0	0.0002675	0	0	0	0	0	0	0	0	0	0.00067299	0	0
187	TRUE	Empty	Isoform 3 of Heterogeneous nuclear ribonucleoprotein K OS=Homo sapiens GN=HNRNPK	HNRPK_HUMAN		49 kDa		unknown	0	0	0	0.0026884	0	0	0	0	0	0	0	0	0	0	0	0
188	TRUE	Empty	Peroxiredoxin-1 OS=Homo sapiens GN=PRDX1 PE=1 SV=1	PRDX1_HUMAN		22 kDa		unknown	0	0	0	0.0039628	0	0	0	0	0	0	0	0	0	0	0	0
189	TRUE	Empty	Talin-1 OS=Homo sapiens GN=TLN1 PE=1 SV=3	TLN1_HUMAN		270 kDa		unknown	0	0	0	0.00046552	0	0	0	0	0	0	0	0	0	0	0	0
190	TRUE	Empty	Q8TBE9-DECOY	Q8TBE9-DECOY		?		unknown	0	-1	0	0	0	0	0	0	-1	0	0	-1	0	0	0	0
191	TRUE	Empty	TGME49_311030-t26_1-p1-DECOY	TGME49_311030-t26_1-p1-DECOY		?		unknown	0	-1	0	0	0	0	-1	0	0	0	0	0	0	0	0	0
192	TRUE	Empty	Fibrillin-1 OS=Homo sapiens GN=FBN1 PE=1 SV=3	FBN1_HUMAN		312 kDa		unknown	0	0	0	0	0	0.000348	0	0	0	0	0	0	0	0	0	0
193	TRUE	Empty	hypothetical protein OS=Toxoplasma_gondii_ME49 GN=TGME49_204340-t26_1-p1	TGME49_204340-t26_1-p1		97 kDa		unknown	0	0	0	0	0	0.0011392	0	0	0	0	0	0	0	0	0	0
194	TRUE	Empty	Isoform 2 of Fructose-bisphosphate aldolase A OS=Homo sapiens GN=ALDOA	ALDOA_HUMAN		45 kDa		unknown	0	0	0	0.00094329	0	0	0	0	0	0	0	0	0	0	0	0
195	TRUE	Empty	Calreticulin OS=Homo sapiens GN=CALR PE=1 SV=1	CALR_HUMAN		48 kDa		unknown	0	0	0	0.00094555	0	0	0	0	0	0	0	0	0	0	0	0
196	TRUE	Empty	Myristoylated alanine-rich C-kinase substrate OS=Homo sapiens GN=MARCKS PE=1 SV=4	MARCS_HUMAN		32 kDa		unknown	0	0	0	0.0023753	0	0	0	0	0	0	0	0	0	0	0	0
197	TRUE	Empty	Isoform 3 of Nucleophosmin OS=Homo sapiens GN=NPM1	NPM_HUMAN		28 kDa		unknown	0	0	0	0.0030448	0	0	0	0	0	0	0	0	0	0	0	0
198	TRUE	Empty	Protein kinase C delta-binding protein OS=Homo sapiens GN=PRKCDBP PE=1 SV=3	PRDBP_HUMAN		28 kDa		unknown	0	0	0	0.0030214	0	0	0	0	0	0	0	0	0	0	0	0
199	TRUE	Empty	Rhoptry kinase family protein, truncated (incomplete catalytic triad) OS=Toxoplasma_gondii_ME49 GN=TGME49_253330-t26_1-p1	TGME49_253330-t26_1-p1		42 kDa		unknown	0	0	0	0.0020918	0	0	0	0	0	0	0	0	0	0	0	0
200	TRUE	Empty	ADP-ribosylation factor 1 OS=Homo sapiens GN=ARF1 PE=1 SV=2	ARF1_HUMAN (+1)		21 kDa		unknown	0	0	0	0	0	0	0.0078542	0	0	0	0	0	0	0	0	0
201	TRUE	Empty	Isoform 3 of Arginine and glutamate-rich protein 1 OS=Homo sapiens GN=ARGLU1	ARGL1_HUMAN		24 kDa		unknown	0	0	0	0	0	0	0	0	0	0	0	0	0	0	0	0.0049905
202	TRUE	Empty	hypothetical protein OS=Toxoplasma_gondii_ME49 GN=TGME49_297430-t26_1-p1	TGME49_297430-t26_1-p1		25 kDa		unknown	0	0	0	0	0	0	0	0	0	0	0	0	0	0	0	0.0039844
203	TRUE	Empty	ribosomal protein RPL18 OS=Toxoplasma_gondii_ME49 GN=TGME49_300000-t26_1-p1	TGME49_300000-t26_1-p1		21 kDa		unknown	0	0	0	0	0	0	0	0	0	0	0	0	0	0	0	0.0052841
204	TRUE	Empty	Activated RNA polymerase II transcriptional coactivator p15 OS=Homo sapiens GN=SUB1 PE=1 SV=3	TCP4_HUMAN		14 kDa		unknown	0	0	0	0	0	0	0	0	0.0060911	0	0	0	0	0	0	0
205	TRUE	Empty	dense granule protein GRA1 OS=Toxoplasma_gondii_ME49 GN=TGME49_270250-t26_1-p1	TGME49_270250-t26_1-p1		20 kDa		unknown	0	0	0	0	0	0	0	0	0.0040714	0	0	0	0	0	0	0
206	TRUE	Empty	Methylcytosine dioxygenase TET1 OS=Homo sapiens GN=TET1 PE=1 SV=2	TET1_HUMAN		235 kDa		unknown	0	0	0	0	0	0	0	0	0	0	0	0	0.0005705	0	0	0
207	TRUE	Empty	Collagen alpha-1(VI) chain OS=Homo sapiens GN=COL6A1 PE=1 SV=3	CO6A1_HUMAN		109 kDa		unknown	0	0	0	0	0	0	0	0	0	0	0.00091579	0	0	0	0	0
208	TRUE	Empty	ADP-ribosylation factor 4 OS=Homo sapiens GN=ARF4 PE=1 SV=3	ARF4_HUMAN (+1)		21 kDa		unknown	0	0.0066425	0	0	0	0	0	0	0	0	0	0	0	0	0	0
209	TRUE	Empty	ATP-dependent RNA helicase DDX3X OS=Homo sapiens GN=DDX3X PE=1 SV=3	DDX3X_HUMAN (+1)		73 kDa		unknown	0	0.0018061	0	0	0	0	0	0	0	0	0	0	0	0	0	0
210	TRUE	Empty	thioredoxin domain-containing protein OS=Toxoplasma_gondii_ME49 GN=TGME49_247350-t26_1-p1	TGME49_247350-t26_1-p1		34 kDa		unknown	0	0.0038322	0	0	0	0	0	0	0	0	0	0	0	0	0	0
211	TRUE	Empty	dense granule protein GRA6 OS=Toxoplasma_gondii_ME49 GN=TGME49_275440-t26_1-p1	TGME49_275440-t26_1-p1		23 kDa		unknown	0	0.0026689	0	0	0	0	0	0	0	0	0	0	0	0	0	0
212	TRUE	Empty	hypothetical protein OS=Toxoplasma_gondii_ME49 GN=TGME49_312330-t26_1-p1	TGME49_312330-t26_1-p1		208 kDa		unknown	0	0.00063195	0	0	0	0	0	0	0	0	0	0	0	0	0	0
213	TRUE	Empty	hypothetical protein OS=Toxoplasma_gondii_ME49 GN=TGME49_239752-t26_1-p1	TGME49_239752-t26_1-p1		102 kDa		unknown	0	0	0	0	0	0	0	0	0	0	0	0.0012561	0	0	0	0
214	TRUE	Empty	Putative E3 ubiquitin-protein ligase SH3RF2 OS=Homo sapiens GN=SH3RF2 PE=1 SV=3	SH3R2_HUMAN		79 kDa		unknown	0	0	0	0	0.0010305	0	0	0	0	0	0	0	0	0	0	0
215	TRUE	Empty	Collagen alpha-2(VI) chain OS=Homo sapiens GN=COL6A2 PE=1 SV=4	CO6A2_HUMAN		109 kDa		unknown	0	0	0	0.00038694	0	0	0	0	0	0	0	0	0	0	0	0
216	TRUE	Empty	Isoform Smooth muscle of Myosin light polypeptide 6 OS=Homo sapiens GN=MYL6	MYL6_HUMAN		17 kDa		unknown	0	0	0	0.0026112	0	0	0	0	0	0	0	0	0	0	0	0
217	TRUE	Empty	Dolichyl-diphosphooligosaccharide--protein glycosyltransferase subunit 1 OS=Homo sapiens GN=RPN1 PE=1 SV=1	RPN1_HUMAN		69 kDa		unknown	0	0	0	0.00064958	0	0	0	0	0	0	0	0	0	0	0	0
218	TRUE	Empty	Protein S100-A11 OS=Homo sapiens GN=S100A11 PE=1 SV=2	S10AB_HUMAN		12 kDa		unknown	0	0	0	0.0037552	0	0	0	0	0	0	0	0	0	0	0	0
219	TRUE	Empty	TGME49_228380-t26_1-p1-DECOY	TGME49_228380-t26_1-p1-DECOY		?		unknown	0	0	0	0	-1	0	0	0	0	0	0	0	0	0	0	0
220	TRUE	Empty	40S ribosomal protein S4, X isoform OS=Homo sapiens GN=RPS4X PE=1 SV=2	RS4X_HUMAN (+2)		30 kDa		unknown	0	0	0	0	0	0	0.0027027	0	0	0	0	0	0	0	0	0
221	TRUE	Empty	Q96EU7-DECOY	Q96EU7-DECOY		?		unknown	0	0	0	0	0	0	0	0	0	0	0	-1	0	0	0	0
222	TRUE	Empty	P62750-DECOY	P62750-DECOY		?		unknown	0	0	0	0	0	0	0	0	-1	0	0	0	0	0	0	0

## Sheet: AllPulldowns_raw
#	Visible?	Starred?	Identified Proteins (248/260)	Accession Number	Alternate ID	Molecular Weight	Protein Grouping Ambiguity	Taxonomy	CST2_203600	CST4_261650	CST9_310790	BPK_1	BPK1	CST1_1	CST1	GRA6_1	GRA6	MAG1_1	MAG1	MCP3	MCP4_1	MCP4	PRU_1	PRU
1	TRUE	Empty	Cluster of Isoform 4 of Acetyl-CoA carboxylase 1 OS=Homo sapiens GN=ACACA (ACACA_HUMAN)	ACACA_HUMAN [2]		266 kDa	TRUE	unknown	0.043785	0.05963	0.063374	0.025481	0.079095	0.071274	0.026696	0.017938	0.019953	0.024158	0.023868	0.042157	0.0225	0.0234	0.016562	0.025269
1.1	TRUE	Empty	Isoform 4 of Acetyl-CoA carboxylase 1 OS=Homo sapiens GN=ACACA	ACACA_HUMAN		266 kDa	TRUE	unknown	0.043785	0.05963	0.063374	0.025481	0.079095	0.071274	0.053094	0.017938	0.019953	0.024158	0.023868	0.042157	0.0225	0.0234	0.016562	0.025269
1.2	TRUE	Empty	Isoform 2 of Acetyl-CoA carboxylase 2 OS=Homo sapiens GN=ACACB	ACACB_HUMAN		277 kDa	TRUE	unknown	0	0	0	0	0	0	0.00029766	0	0	0	0	0	0	0	0	0
2	TRUE	Empty	Isoform 2 of Pyruvate carboxylase, mitochondrial OS=Homo sapiens GN=PC	PYC_HUMAN		130 kDa	TRUE	unknown	0.063593	0.072571	0.081666	0.055157	0.075251	0.11143	0.10078	0.22445	0.10309	0.24695	0.12725	0.065621	0.25569	0.12564	0.16579	0.11301
3	TRUE	Empty	SAG-related sequence SRS44 OS=Toxoplasma_gondii_ME49 GN=TGME49_264660-t26_1-p1	TGME49_264660-t26_1-p1		262 kDa		unknown	0.033806	0.04927	0.0133	0	0.00061301	0.13574	0.082651	0.012595	0.0071013	0.019423	0.011715	0.056584	0.043254	0.014975	0	0
4	TRUE	Empty	acetyl-CoA carboxylase ACC1 OS=Toxoplasma_gondii_ME49 GN=TGME49_221320-t26_1-p1	TGME49_221320-t26_1-p1		288 kDa		unknown	0.038675	0.027465	0.026177	0.010114	0.053496	0.019508	0.0078917	0.0068187	0.015993	0.015259	0.018742	0.03634	0.013996	0.019369	0.018468	0.028562
5	TRUE	Empty	Isoform 2 of Propionyl-CoA carboxylase alpha chain, mitochondrial OS=Homo sapiens GN=PCCA	PCCA_HUMAN		80 kDa		unknown	0.071719	0.057483	0.081909	0.043249	0.077394	0.089663	0.05974	0.02441	0.028966	0.058525	0.037326	0.064022	0.051893	0.046613	0	0.038451
6	TRUE	Empty	Cluster of Actin, cytoplasmic 2 OS=Homo sapiens GN=ACTG1 PE=1 SV=1 (ACTG_HUMAN)	ACTG_HUMAN [4]		42 kDa	TRUE	unknown	0.018158	0.022306	0.02754	0.024508	0.027034	0.031971	0.021453	0.018998	0.0067015	0.020666	0.010656	0.029548	0.016248	0.015872	0.017541	0.009219
6.1	TRUE	Empty	Actin, cytoplasmic 2 OS=Homo sapiens GN=ACTG1 PE=1 SV=1	ACTG_HUMAN		42 kDa	TRUE	unknown	0.052968	0.039855	0.046644	0.05783	0.050083	0.063942	0.047387	0.018998	0.012377	0.020666	0.016318	0.056081	0.016248	0.015872	0.017541	0.017127
6.2	TRUE	Empty	Actin, alpha cardiac muscle 1 OS=Homo sapiens GN=ACTC1 PE=1 SV=1	ACTC_HUMAN		42 kDa	TRUE	unknown	0.0015054	0.0047572	0.0084357	0.013596	0.0039854	0	0.015083	0	0.001026	0	0.0049944	0.0030153	0	0	0	0.0013105
6.3	TRUE	Empty	Beta-actin-like protein 2 OS=Homo sapiens GN=ACTBL2 PE=1 SV=2	ACTBL_HUMAN		42 kDa	TRUE	unknown	0	0	0	0.0020973	0	0	0.0018904	0	0	0	0	0	0	0	0	0
6.4	TRUE	Empty	POTE ankyrin domain family member I OS=Homo sapiens GN=POTEI PE=3 SV=1	POTEI_HUMAN		121 kDa	TRUE	unknown	0	0	0	0	0	0	0	0	0	0	0	0	0	0	0	0
7	TRUE	Empty	Methylcrotonoyl-CoA carboxylase subunit alpha, mitochondrial OS=Homo sapiens GN=MCCC1 PE=1 SV=3	MCCA_HUMAN		80 kDa	TRUE	unknown	0.046184	0.052774	0.075668	0.026649	0.059063	0.077172	0.07157	0.026204	0.024541	0.04123	0.028568	0.043903	0.048743	0.028733	0.030243	0.03271
8	TRUE	Empty	Cluster of Myosin-9 OS=Homo sapiens GN=MYH9 PE=1 SV=4 (MYH9_HUMAN)	MYH9_HUMAN [3]		227 kDa	TRUE	unknown	0.018821	0.022571	0.033263	0.0044258	0.024914	0.0076462	0.0065278	0.0017183	0.016512	0	0.017712	0.036539	0	0.011126	0	0.019662
8.1	TRUE	Empty	Myosin-9 OS=Homo sapiens GN=MYH9 PE=1 SV=4	MYH9_HUMAN		227 kDa	TRUE	unknown	0.018821	0.022571	0.033263	0.0044258	0.024914	0.0076462	0.0065278	0.0017183	0.016512	0.00080109	0.017712	0.036539	0	0.011126	0	0.019662
8.2	TRUE	Empty	Isoform 6 of Myosin-14 OS=Homo sapiens GN=MYH14	MYH14_HUMAN		228 kDa	TRUE	unknown	0	0	0	0	0	0	0	0	0	0	0	0	0	0	0	0
8.3	TRUE	Empty	Isoform 4 of Myosin-11 OS=Homo sapiens GN=MYH11	MYH11_HUMAN		227 kDa	TRUE	unknown	0	0	0	0	0	0	0	0	0	0	0	0	0	0	0	0
9	TRUE	Empty	hypothetical protein OS=Toxoplasma_gondii_ME49 GN=TGME49_209755-t26_1-p1	TGME49_209755-t26_1-p1		140 kDa		unknown	0.051188	0.024851	0.05238	0	0.0011784	0.017239	0.0016725	0.0018625	0.011831	0.0078148	0.023997	0.004458	0	0	0	0
10	TRUE	Empty	pyruvate carboxylase OS=Toxoplasma_gondii_ME49 GN=TGME49_284190-t26_1-p1	TGME49_284190-t26_1-p1		152 kDa	TRUE	unknown	0.016728	0.0047276	0.010288	0.0056692	0.023223	0.002873	0.002044	0.0059752	0.0077857	0.0039795	0.006768	0.016753	0.0026281	0.011767	0.0015763	0.012431
11	TRUE	Empty	Cluster of Tubulin beta chain OS=Homo sapiens GN=TUBB PE=1 SV=2 (TBB5_HUMAN)	TBB5_HUMAN [3]		50 kDa	TRUE	unknown	0.0057476	0.0044821	0.0071533	0.0035489	0.0076063	0.0011251	0.0032018	0	0.0021778	0	0.002118	0.0051178	0	0.0022342	0	0.0033383
11.1	TRUE	Empty	Tubulin beta chain OS=Homo sapiens GN=TUBB PE=1 SV=2	TBB5_HUMAN		50 kDa	TRUE	unknown	0.0076692	0.0080787	0.012535	0.0071044	0.0084599	0.0022502	0.0032018	0.0026742	0.0043557	0	0.0021203	0.0076809	0	0.0044684	0	0.0033383
11.2	TRUE	Empty	Tubulin beta-4B chain OS=Homo sapiens GN=TUBB4B PE=1 SV=1	TBB4B_HUMAN		50 kDa	TRUE	unknown	0.003826	0.0026869	0.00536	0.0026582	0.0067527	0	0	0	0	0	0.0021156	0.0025546	0	0	0	0
11.3	TRUE	Empty	Tubulin beta-6 chain OS=Homo sapiens GN=TUBB6 PE=1 SV=1	TBB6_HUMAN		50 kDa	TRUE	unknown	0	0.0026808	0.0035653	0.00088407	0	0	0	0	0	0	0	0	0	0	0	0
12	TRUE	Orange	microneme protein, putative OS=Toxoplasma_gondii_ME49 GN=TGME49_208730-t26_1-p1	TGME49_208730-t26_1-p1		105 kDa		unknown	0.033517	0.040094	0	0	0	0.012001	0	0	0.00077434	0	0	0.048362	0.06099	0.025321	0	0
13	TRUE	Empty	60S ribosomal protein L7 OS=Homo sapiens GN=RPL7 PE=1 SV=1	RL7_HUMAN		29 kDa		unknown	0.036614	0.036159	0.080147	0.030208	0.07573	0.040286	0.022929	0.023939	0.03899	0.031249	0.043655	0.03667	0.034395	0.051999	0.044206	0.055781
14	TRUE	Empty	Cluster of Tubulin alpha-1B chain OS=Homo sapiens GN=TUBA1B PE=1 SV=1 (TBA1B_HUMAN)	TBA1B_HUMAN [2]		50 kDa	TRUE	unknown	0.0037751	0.0039767	0.0035258	0.0043714	0.0049972	0.0033229	0	0	0	0	0	0.0025206	0	0	0	0
14.1	TRUE	Empty	Tubulin alpha-1B chain OS=Homo sapiens GN=TUBA1B PE=1 SV=1	TBA1B_HUMAN		50 kDa	TRUE	unknown	0.0050334	0.0053022	0.0035258	0.0052456	0.0066629	0	0	0	0	0	0	0.0025206	0	0	0	0
14.2	TRUE	Empty	Tubulin alpha-1A chain OS=Homo sapiens GN=TUBA1A PE=1 SV=1	TBA1A_HUMAN		50 kDa	TRUE	unknown	0.0025167	0.0026511	0.0035258	0.0034971	0.0033314	0.0066459	0	0	0	0	0	0.0025206	0	0	0	0
15	TRUE	Empty	MAG1 OS=Toxoplasma_gondii_ME49 GN=TGME49_270240-t26_1-p1	TGME49_270240-t26_1-p1		49 kDa		unknown	0.037667	0.026452	0.0070359	0	0	0.039787	0.015726	0.015761	0.013691	0.071031	0.035408	0.02012	0.0080879	0.006584	0	0
16	TRUE	Empty	Isoform 16 of Fibronectin OS=Homo sapiens GN=FN1	FINC_HUMAN		263 kDa		unknown	0	0	0	0.051613	0	0.018248	0.031375	0.0010192	0.0009369	0.0009503	0.0017103	0	0	0.00080096	0	0.0019946
17	TRUE	Empty	60S ribosomal protein L4 OS=Homo sapiens GN=RPL4 PE=1 SV=5	RL4_HUMAN		48 kDa		unknown	0.018607	0.018201	0.035377	0.0018468	0.028149	0.0046796	0.0083232	0.0027807	0.012681	0.0025927	0.012126	0.017305	0.0085615	0.015101	0.01027	0.018513
18	TRUE	Empty	Cluster of Vimentin OS=Homo sapiens GN=VIM PE=1 SV=4 (VIME_HUMAN)	VIME_HUMAN [2]		54 kDa	TRUE	unknown	0.012178	0.0025658	0.0034123	0.086305	0.025794	0.006432	0.004576	0	0.0091301	0	0.0090911	0.0024394	0	0.0031931	0	0.0063613
18.1	TRUE	Empty	Vimentin OS=Homo sapiens GN=VIM PE=1 SV=4	VIME_HUMAN		54 kDa	TRUE	unknown	0.012178	0.0025658	0.0034123	0.086305	0.025794	0.006432	0.004576	0	0.0091301	0	0.0090911	0.0024394	0	0.0031931	0	0.0063613
18.2	TRUE	Empty	Isoform 2 of Neurofilament medium polypeptide OS=Homo sapiens GN=NEFM	NFM_HUMAN		59 kDa	TRUE	unknown	0	0	0	0	0	0	0	0	0	0	0	0	0	0	0	0
19	TRUE	Empty	Keratin, type I cytoskeletal 10 OS=Homo sapiens GN=KRT10 PE=1 SV=6	K1C10_HUMAN		59 kDa		unknown	0	0	0	0	0.0012864	0.0034216	0.075462	0.042696	0.019207	0.0094786	0.0048361	0	0.0083464	0.011041	0.048808	0.017766
20	TRUE	Empty	Cluster of chaperonin protein BiP OS=Toxoplasma_gondii_ME49 GN=TGME49_311720-t26_1-p1 (TGME49_311720-t26_1-p1)	TGME49_311720-t26_1-p1 [2]		73 kDa	TRUE	unknown	0.0093453	0.0098444	0	0.00234	0	0.020939	0.010641	0.02133	0.011575	0.011601	0.0098591	0.0093597	0.0018242	0.0081676	0	0
20.1	TRUE	Empty	chaperonin protein BiP OS=Toxoplasma_gondii_ME49 GN=TGME49_311720-t26_1-p1	TGME49_311720-t26_1-p1		73 kDa	TRUE	unknown	0.0093453	0.0098444	0	0	0	0.020939	0.010641	0.02133	0.022003	0.011601	0.018321	0.0093597	0.0018242	0.0081676	0	0
20.2	TRUE	Empty	heat shock protein HSP70 OS=Toxoplasma_gondii_ME49 GN=TGME49_273760-t26_1-p1	TGME49_273760-t26_1-p1		73 kDa	TRUE	unknown	0	0	0	0.00234	0	0	0	0	0.0011477	0	0.0013968	0	0	0	0	0
21	TRUE	Empty	Keratin, type II cytoskeletal 1 OS=Homo sapiens GN=KRT1 PE=1 SV=6	K2C1_HUMAN		66 kDa	TRUE	unknown	0.0026437	0.0037132	0.0024691	0.0030613	0.0046661	0	0.035319	0.023969	0.01982	0.0068764	0.0051165	0.0035304	0.009461	0.010012	0.0034047	0.016111
22	TRUE	Empty	Isoform 2 of Serine/arginine-rich splicing factor 3 OS=Homo sapiens GN=SRSF3	SRSF3_HUMAN		19 kDa		unknown	0	0	0	0	0	0.032229	0.040126	0.17236	0.037735	0.16071	0.057405	0	0.11793	0.057463	0.21219	0.057239
23	TRUE	Empty	Cluster of Isoform 4 of Alpha-actinin-1 OS=Homo sapiens GN=ACTN1 (ACTN1_HUMAN)	ACTN1_HUMAN [3]		103 kDa	TRUE	unknown	0.0079064	0.0053337	0.0044194	0	0	0	0	0	0	0	0	0.013308	0	0	0	0
23.1	TRUE	Empty	Isoform 4 of Alpha-actinin-1 OS=Homo sapiens GN=ACTN1	ACTN1_HUMAN		103 kDa	TRUE	unknown	0.011452	0.0080425	0.0053479	0	0	0	0	0	0	0	0	0.019753	0	0	0	0
23.2	TRUE	Empty	Isoform 3 of Alpha-actinin-4 OS=Homo sapiens GN=ACTN4	ACTN4_HUMAN		105 kDa	TRUE	unknown	0.0043607	0.0026249	0.0034909	0	0	0	0	0	0	0	0	0.0068631	0	0	0	0
23.3	TRUE	Empty	Alpha-actinin-2 OS=Homo sapiens GN=ACTN2 PE=1 SV=1	ACTN2_HUMAN		104 kDa	TRUE	unknown	0	0	0	0	0	0	0	0	0	0	0	0	0	0	0	0
24	TRUE	Empty	acetyl-coA carboxylase ACC2 OS=Toxoplasma_gondii_ME49 GN=TGME49_218560-t26_1-p1	TGME49_218560-t26_1-p1		365 kDa	TRUE	unknown	0.0030054	0.00035177	0.002573	0	0.0090617	0.00029394	0	0	0	0	0.00027697	0.0046822	0	0.00072962	0	0.0017443
25	TRUE	Empty	heat shock protein 90, putative OS=Toxoplasma_gondii_ME49 GN=TGME49_244560-t26_1-p1	TGME49_244560-t26_1-p1		97 kDa	TRUE	unknown	0.018091	0.014822	0	0	0	0	0.0058744	0	0.011416	0	0.011115	0.015434	0	0.0029279	0	0
26	TRUE	Empty	Histone H4 OS=Homo sapiens GN=HIST1H4A PE=1 SV=2	H4_HUMAN		11 kDa		unknown	0.044079	0.011608	0.023157	0.088047	0.043762	0.0485	0.082812	0.046111	0.056328	0.042994	0.050271	0.038628	0.070985	0.086679	0.042575	0.047967
27	TRUE	Orange	microneme protein, putative OS=Toxoplasma_gondii_ME49 GN=TGME49_208740-t26_1-p1	TGME49_208740-t26_1-p1		66 kDa		unknown	0.016802	0.031465	0	0	0	0	0	0	0	0	0	0.046743	0.016034	0.013868	0	0
28	TRUE	Empty	Cluster of Histone H3.1 OS=Homo sapiens GN=HIST1H3A PE=1 SV=2 (H31_HUMAN)	H31_HUMAN [4]		15 kDa	TRUE	unknown	0	0	0	0	0	0.029385	0.0078397	0	0	0	0	0	0	0	0	0
28.1	TRUE	Empty	Histone H3.1 OS=Homo sapiens GN=HIST1H3A PE=1 SV=2	H31_HUMAN		15 kDa	TRUE	unknown	0	0	0	0	0	0.029385	0.010453	0	0	0	0	0	0	0	0	0
28.2	TRUE	Empty	Histone H3.3 OS=Homo sapiens GN=H3F3A PE=1 SV=2	H33_HUMAN		15 kDa	TRUE	unknown	0	0	0	0	0	0	0.0052265	0	0	0	0	0	0	0	0	0
28.3	TRUE	Empty	histone H3.3 OS=Toxoplasma_gondii_ME49 GN=TGME49_218260-t26_1-p1	TGME49_218260-t26_1-p1 (+1)		15 kDa	TRUE	unknown	0	0	0	0	0	0	0	0	0	0	0	0	0	0	0	0
29	TRUE	Empty	Cluster of Isoform 3 of Putative RNA-binding protein Luc7-like 2 OS=Homo sapiens GN=LUC7L2 (LC7L2_HUMAN)	LC7L2_HUMAN [2]		47 kDa	TRUE	unknown	0	0.0030501	0.0020282	0	0	0	0	0.021366	0.0061616	0.017076	0.013311	0	0.018796	0.0079014	0.033819	0.0072356
29.1	TRUE	Empty	Isoform 3 of Putative RNA-binding protein Luc7-like 2 OS=Homo sapiens GN=LUC7L2	LC7L2_HUMAN		47 kDa	TRUE	unknown	0	0.0030501	0.0020282	0	0	0	0	0.021366	0.009943	0.017076	0.013311	0	0.018796	0.01275	0.033819	0.011431
29.2	TRUE	Empty	Isoform 2 of Putative RNA-binding protein Luc7-like 1 OS=Homo sapiens GN=LUC7L	LUC7L_HUMAN		44 kDa	TRUE	unknown	0	0	0	0	0	0	0	0	0.0023802	0	0	0	0	0.0030523	0	0.0030404
30	TRUE	Empty	Isoform 3 of Pyruvate kinase PKM OS=Homo sapiens GN=PKM	KPYM_HUMAN		58 kDa		unknown	0.010688	0.023643	0.023957	0.010698	0.03254	0	0.0055101	0	0.003642	0	0.0035459	0.0042817	0	0.0028022	0	0.0037217
31	TRUE	Empty	60S ribosomal protein L18 OS=Homo sapiens GN=RPL18 PE=1 SV=2	RL18_HUMAN		22 kDa		unknown	0.027168	0.0159	0.025374	0.0041946	0.015984	0.015943	0.015123	0.029871	0.024326	0.027852	0.023684	0.01814	0.03832	0.024956	0.06895	0.049717
32	TRUE	Empty	Cluster of Elongation factor 1-alpha 1 OS=Homo sapiens GN=EEF1A1 PE=1 SV=1 (EF1A1_HUMAN)	EF1A1_HUMAN [4]		50 kDa	TRUE	unknown	0.006142	0.01294	0.0086046	0.0025604	0.0097564	0	0.0030771	0	0.00087706	0	0	0.0049211	0	0	0	0
32.1	TRUE	Empty	Elongation factor 1-alpha 1 OS=Homo sapiens GN=EEF1A1 PE=1 SV=1	EF1A1_HUMAN (+1)		50 kDa	TRUE	unknown	0.006142	0.01294	0.0086046	0.0025604	0.0097564	0	0.0030771	0	0.00087706	0	0	0.0049211	0	0	0	0
32.2	TRUE	Empty	elongation factor 1-alpha (EF-1-ALPHA), putative OS=Toxoplasma_gondii_ME49 GN=TGME49_286420-t26_1-p1	TGME49_286420-t26_1-p1 (+1)		49 kDa	TRUE	unknown	0	0	0	0	0	0	0	0	0	0	0	0	0	0	0	0
33	TRUE	Empty	Histone H2B type F-S OS=Homo sapiens GN=H2BFS PE=1 SV=2	H2BFS_HUMAN		14 kDa		unknown	0.045041	0.028468	0.02524	0.075104	0.017887	0.031717	0.033848	0	0.015349	0.0087865	0.014943	0.027066	0	0.0078729	0	0.011763
34	TRUE	Empty	Cluster of Isoform 2 of Filamin-A OS=Homo sapiens GN=FLNA (FLNA_HUMAN)	FLNA_HUMAN [2]		281 kDa	TRUE	unknown	0.0017152	0.0033878	0.0015018	0.0035859	0.0034057	0.00037859	0	0	0	0	0	0.0012884	0	0	0	0
34.1	TRUE	Empty	Isoform 2 of Filamin-A OS=Homo sapiens GN=FLNA	FLNA_HUMAN		281 kDa	TRUE	unknown	0.0017152	0.0033878	0.0015018	0.0035859	0.0034057	0.00037859	0	0	0	0	0	0.0012884	0	0	0	0
34.2	TRUE	Empty	Filamin-B OS=Homo sapiens GN=FLNB PE=1 SV=2	FLNB_HUMAN		277 kDa	TRUE	unknown	0	0	0	0	0	0	0	0	0	0	0	0	0	0	0	0
35	TRUE	Empty	60S ribosomal protein L15 OS=Homo sapiens GN=RPL15 PE=1 SV=2	RL15_HUMAN		24 kDa		unknown	0.019474	0.023444	0.027282	0.0077313	0.02946	0.0048975	0.010453	0.032755	0.013337	0	0.012985	0.033435	0	0	0	0
36	TRUE	Empty	Cluster of Keratin, type II cytoskeletal 2 epidermal OS=Homo sapiens GN=KRT2 PE=1 SV=2 (K22E_HUMAN)	K22E_HUMAN [5]		65 kDa	TRUE	unknown	0	0	0	0.0027964	0	0	0.0041281	0	0.0072636	0	0.001551	0	0	0.0016556	0	0.0054939
36.1	TRUE	Empty	Keratin, type II cytoskeletal 2 epidermal OS=Homo sapiens GN=KRT2 PE=1 SV=2	K22E_HUMAN		65 kDa	TRUE	unknown	0	0	0	0	0	0	0.0033371	0	0.0072636	0	0.0014733	0	0	0.0015524	0	0.0092781
36.2	TRUE	Empty	Keratin, type II cytoskeletal 79 OS=Homo sapiens GN=KRT79 PE=1 SV=2	K2C79_HUMAN		58 kDa	TRUE	unknown	0	0	0	0	0	0	0	0	0	0	0	0	0	0	0	0
36.3	TRUE	Empty	Keratin, type II cytoskeletal 1b OS=Homo sapiens GN=KRT77 PE=2 SV=3	K2C1B_HUMAN		62 kDa	TRUE	unknown	0	0	0	0	0	0	0.004919	0	0.0013384	0	0.0016288	0	0	0.00085812	0	0.0017096
36.4	TRUE	Empty	Keratin, type II cytoskeletal 6B OS=Homo sapiens GN=KRT6B PE=1 SV=5	K2C6B_HUMAN		60 kDa	TRUE	unknown	0	0	0	0.0027964	0	0	0	0	0	0	0	0	0	0.0017588	0	0
36.5	TRUE	Empty	Keratin, type II cytoskeletal 3 OS=Homo sapiens GN=KRT3 PE=1 SV=3	K2C3_HUMAN		64 kDa	TRUE	unknown	0	0	0	0	0	0	0	0	0	0	0	0	0	0	0	0
37	TRUE	Empty	Isoform 3 of Unconventional myosin-Ic OS=Homo sapiens GN=MYO1C	MYO1C_HUMAN		122 kDa		unknown	0.0026694	0.0044992	0.0067315	0	0.0028269	0.002871	0.0013617	0	0.00037048	0	0.0013526	0.014437	0	0	0	0
38	TRUE	Empty	rhoptry protein ROP1 OS=Toxoplasma_gondii_ME49 GN=TGME49_309590-t26_1-p1	TGME49_309590-t26_1-p1		48 kDa		unknown	0.0076348	0.0026808	0.0071306	0	0.0050532	0	0	0	0	0	0.0021108	0.0038233	0.0054645	0.011121	0.014748	0.023263
39	TRUE	Empty	Annexin A2 OS=Homo sapiens GN=ANXA2 PE=1 SV=2	ANXA2_HUMAN		39 kDa		unknown	0.011719	0.010581	0.025798	0.045361	0.0088642	0.0088416	0.0062903	0	0	0	0	0.0016767	0	0	0	0
40	TRUE	Empty	60S ribosomal protein L19 OS=Homo sapiens GN=RPL19 PE=1 SV=1	RL19_HUMAN		23 kDa		unknown	0.014477	0.015251	0.028395	0	0.022997	0.010195	0.014506	0.024232	0.013814	0.011297	0.016811	0.0145	0	0.0075917	0.022373	0.015124
41	TRUE	Empty	40S ribosomal protein S8 OS=Homo sapiens GN=RPS8 PE=1 SV=2	RS8_HUMAN		24 kDa		unknown	0.010914	0.0057483	0.011467	0.011374	0.0072235	0.0096067	0.0068346	0.028542	0.013017	0.02129	0.015841	0.019129	0.023434	0.0095383	0.010541	0
42	TRUE	Empty	Cluster of Histone H2A type 1-D OS=Homo sapiens GN=HIST1H2AD PE=1 SV=2 (H2A1D_HUMAN)	H2A1D_HUMAN [7]		14 kDa	TRUE	unknown	0	0	0	0.012132	0	0	0	0	0.0059505	0	0	0	0	0	0	0
42.1	TRUE	Empty	Histone H2A type 1-D OS=Homo sapiens GN=HIST1H2AD PE=1 SV=2	H2A1D_HUMAN (+3)		14 kDa	TRUE	unknown	0	0	0	0.012132	0	0	0	0	0.0059505	0	0	0	0	0	0	0
42.2	TRUE	Empty	Histone H2A type 1-B/E OS=Homo sapiens GN=HIST1H2AB PE=1 SV=2	H2A1B_HUMAN (+2)		14 kDa	TRUE	unknown	0	0	0	0	0	0	0	0	0.0059505	0	0	0	0	0.0076307	0	0
43	TRUE	Empty	Isoform 3 of Transformer-2 protein homolog beta OS=Homo sapiens GN=TRA2B	TRA2B_HUMAN		34 kDa		unknown	0	0	0	0	0	0	0	0.025263	0.021488	0.023555	0.013075	0	0.025927	0.010333	0.023326	0.027448
44	TRUE	Empty	Isoform 4 of Serine/arginine-rich splicing factor 7 OS=Homo sapiens GN=SRSF7	SRSF7_HUMAN		26 kDa		unknown	0	0	0	0	0	0	0	0.031523	0.0068457	0.044088	0.012497	0	0.02696	0.013168	0.058211	0.013117
45	TRUE	Empty	Isoform ASF-3 of Serine/arginine-rich splicing factor 1 OS=Homo sapiens GN=SRSF1	SRSF1_HUMAN		22 kDa		unknown	0	0	0	0	0	0	0	0.029536	0.023092	0.011016	0.018735	0	0.012125	0.029612	0.010908	0.031954
46	TRUE	Empty	Keratin, type I cytoskeletal 9 OS=Homo sapiens GN=KRT9 PE=1 SV=3	K1C9_HUMAN		62 kDa		unknown	0.0018219	0.00095959	0	0.0025316	0.0024117	0	0.0068456	0.011435	0.0074501	0	0.0068001	0.0018247	0	0.0047768	0	0.0047582
47	TRUE	Empty	Cluster of Isoform 2 of RNA-binding motif protein, X chromosome OS=Homo sapiens GN=RBMX (RBMX_HUMAN)	RBMX_HUMAN [2]		22 kDa	TRUE	unknown	0	0	0	0	0	0	0	0	0.023681	0	0.021615	0	0	0.030367	0.011601	0.03529
47.1	TRUE	Empty	Isoform 2 of RNA-binding motif protein, X chromosome OS=Homo sapiens GN=RBMX	RBMX_HUMAN		22 kDa	TRUE	unknown	0	0	0	0	0	0	0	0	0.023681	0	0.021615	0	0	0.030367	0.011601	0.03529
47.2	TRUE	Empty	RNA-binding motif protein, X-linked-like-3 OS=Homo sapiens GN=RBMXL3 PE=2 SV=2	RMXL3_HUMAN		115 kDa	TRUE	unknown	0	0	0	0	0	0	0	0	0	0	0	0	0	0	0	0
48	TRUE	Empty	Cluster of Histone H1.4 OS=Homo sapiens GN=HIST1H1E PE=1 SV=2 (H14_HUMAN)	H14_HUMAN [2]		22 kDa	TRUE	unknown	0	0	0	0	0	0	0	0	0	0	0	0	0	0	0	0
48.1	TRUE	Empty	Histone H1.4 OS=Homo sapiens GN=HIST1H1E PE=1 SV=2	H14_HUMAN		22 kDa	TRUE	unknown	0	0	0	0	0	0	0	0	0	0	0	0	0	0	0	0
48.2	TRUE	Empty	Histone H1.2 OS=Homo sapiens GN=HIST1H1C PE=1 SV=2	H12_HUMAN		21 kDa	TRUE	unknown	0	0	0	0	0	0	0	0	0	0	0	0	0	0	0	0
49	TRUE	Orange	hypothetical protein OS=Toxoplasma_gondii_ME49 GN=TGME49_261650-t26_1-p1	TGME49_261650-t26_1-p1		125 kDa		unknown	0.00050002	0.017908	0	0	0	0	0	0	0	0	0	0.0015024	0	0.001748	0	0
50	TRUE	Empty	Serpin H1 OS=Homo sapiens GN=SERPINH1 PE=1 SV=2	SERPH_HUMAN		46 kDa		unknown	0	0.0028604	0	0.015093	0	0.011951	0.003401	0	0.0018506	0	0.0022522	0	0	0.0059329	0	0.0047279
51	TRUE	Empty	Isoform 2 of Splicing factor U2AF 65 kDa subunit OS=Homo sapiens GN=U2AF2	U2AF2_HUMAN		53 kDa		unknown	0	0	0	0	0	0.0042425	0.0030183	0	0.012318	0	0.0079952	0	0	0.0052653	0	0.013637
52	TRUE	Empty	Isoform 3 of Heterogeneous nuclear ribonucleoprotein R OS=Homo sapiens GN=HNRNPR	HNRPR_HUMAN		67 kDa	TRUE	unknown	0	0	0	0	0	0	0	0	0.0091008	0	0.006329	0	0	0.0066688	0	0.012455
53	TRUE	Empty	60S ribosomal protein L23a OS=Homo sapiens GN=RPL23A PE=1 SV=1	RL23A_HUMAN		18 kDa		unknown	0.0072759	0	0	0.01011	0	0	0.018226	0	0.017356	0	0.015087	0	0	0.019077	0	0.015835
54	TRUE	Empty	protein disulfide isomerase OS=Toxoplasma_gondii_ME49 GN=TGME49_211680-t26_1-p1	TGME49_211680-t26_1-p1		53 kDa		unknown	0.0072295	0.011423	0	0	0	0	0	0	0.008212	0	0.0059964	0.0072406	0	0	0	0
55	TRUE	Empty	Isoform 6 of RNA-binding protein EWS OS=Homo sapiens GN=EWSR1	EWS_HUMAN		63 kDa		unknown	0	0	0	0	0	0.0016652	0	0.0019789	0.0058018	0	0.0023536	0	0	0.0057866	0.0036543	0.005764
56	TRUE	Empty	Isoform 4 of Myosin-10 OS=Homo sapiens GN=MYH10	MYH10_HUMAN		229 kDa	TRUE	unknown	0.00057441	0	0.00040236	0	0	0.0019912	0.0014166	0	0.00057815	0	0	0.0031641	0	0	0	0
57	TRUE	Empty	Non-histone chromosomal protein HMG-17 OS=Homo sapiens GN=HMGN2 PE=1 SV=3	HMGN2_HUMAN		9 kDa		unknown	0	0	0	0	0	0	0.039489	0.026386	0.01719	0.024602	0.01046	0	0.02708	0.011022	0.073087	0.021958
58	TRUE	Empty	60S ribosomal protein L7a OS=Homo sapiens GN=RPL7A PE=1 SV=2	RL7A_HUMAN		30 kDa		unknown	0.0064006	0.0044949	0.0059779	0	0.011297	0	0	0	0.0087245	0	0.010618	0.0085472	0	0.0037293	0	0.0037147
59	TRUE	Empty	60S ribosomal protein L29 OS=Homo sapiens GN=RPL29 PE=1 SV=2	RL29_HUMAN		18 kDa		unknown	0.0071386	0	0.0050004	0	0.0047248	0	0.013411	0.029871	0.0048652	0.027852	0.011842	0	0	0.0062389	0.05516	0.0093219
60	TRUE	Empty	Isoform 2 of Glyceraldehyde-3-phosphate dehydrogenase OS=Homo sapiens GN=GAPDH	G3P_HUMAN		32 kDa		unknown	0	0	0	0.041717	0	0	0	0	0	0	0	0	0	0	0	0
61	TRUE	Empty	hypothetical protein OS=Toxoplasma_gondii_ME49 GN=TGME49_203600-t26_1-p1	TGME49_203600-t26_1-p1		47 kDa		unknown	0.032319	0	0	0	0	0	0	0	0	0	0	0	0	0	0	0
62	TRUE	Empty	protein disulfide isomerase-related protein (provisional), putative OS=Toxoplasma_gondii_ME49 GN=TGME49_249270-t26_1-p1	TGME49_249270-t26_1-p1		60 kDa		unknown	0.0051875	0.0032788	0	0	0	0	0	0	0.0063639	0	0.0051633	0.0031173	0	0.00090675	0	0
63	TRUE	Empty	Ras GTPase-activating-like protein IQGAP1 OS=Homo sapiens GN=IQGAP1 PE=1 SV=1	IQGA1_HUMAN		189 kDa		unknown	0.00137	0.00072158	0	0	0.00090675	0	0	0	0	0	0	0.0054884	0	0	0	0
64	TRUE	Empty	Ubiquitin-40S ribosomal protein S27a OS=Homo sapiens GN=RPS27A PE=1 SV=2	RS27A_HUMAN		18 kDa		unknown	0.0036379	0.0038322	0.010193	0.0075826	0.0096313	0	0.0045564	0.015223	0.0049588	0.0070968	0.0030174	0.007287	0.0078114	0.0063589	0	0.0063341
65	TRUE	Empty	40S ribosomal protein S30 OS=Homo sapiens GN=FAU PE=1 SV=1	RS30_HUMAN		7 kDa		unknown	0	0	0	0	0	0	0.024095	0	0.039334	0	0.031913	0	0	0.05044	0	0.025122
66	TRUE	Empty	Fibulin-2 OS=Homo sapiens GN=FBLN2 PE=1 SV=2	FBLN2_HUMAN		127 kDa		unknown	0	0	0	0.0056613	0	0.0016877	0.0024014	0	0	0	0	0	0	0	0	0
67	TRUE	Empty	RNA-binding protein FUS OS=Homo sapiens GN=FUS PE=1 SV=1	FUS_HUMAN		53 kDa		unknown	0	0	0	0	0	0	0	0	0.0058826	0	0.0071592	0	0	0.0028289	0	0.0037571
68	TRUE	Empty	60S ribosomal protein L18a OS=Homo sapiens GN=RPL18A PE=1 SV=2	RL18A_HUMAN		21 kDa		unknown	0	0.0067935	0.022587	0	0.02561	0	0	0	0	0	0	0.012918	0	0	0	0
69	TRUE	Empty	Isoform 3 of RNA-binding protein 39 OS=Homo sapiens GN=RBM39	RBM39_HUMAN		59 kDa		unknown	0	0.0045119	0.0045003	0	0.0014174	0	0	0	0.0029526	0	0.0035933	0	0	0.0028397	0	0.0037715
70	TRUE	Empty	60S ribosomal protein L27a OS=Homo sapiens GN=RPL27A PE=1 SV=2	RL27A_HUMAN		17 kDa		unknown	0	0.0080787	0.005372	0	0.010152	0	0	0	0.010454	0	0.006361	0.011521	0	0.013405	0	0.010015
71	TRUE	Empty	78 kDa glucose-regulated protein OS=Homo sapiens GN=HSPA5 PE=1 SV=2	GRP78_HUMAN		72 kDa	TRUE	unknown	0	0	0	0.010249	0	0	0	0	0	0	0	0	0	0	0	0
72	TRUE	Empty	hypothetical protein OS=Toxoplasma_gondii_ME49 GN=TGME49_213067-t26_1-p1	TGME49_213067-t26_1-p1		50 kDa		unknown	0	0.019839	0	0	0	0	0	0	0	0	0	0	0	0	0	0
73	TRUE	Empty	60S ribosomal protein L3 OS=Homo sapiens GN=RPL3 PE=1 SV=2	RL3_HUMAN		46 kDa	TRUE	unknown	0.0098576	0.0029669	0	0	0.0037282	0	0	0	0	0	0	0.0056416	0	0	0	0
74	TRUE	Empty	60S ribosomal protein L24 OS=Homo sapiens GN=RPL24 PE=1 SV=1	RL24_HUMAN		18 kDa		unknown	0.0072295	0	0	0	0	0	0	0	0.0098544	0	0.011993	0.014481	0	0.0063184	0	0.0062938
75	TRUE	Empty	Endoplasmin OS=Homo sapiens GN=HSP90B1 PE=1 SV=1	ENPL_HUMAN		92 kDa	TRUE	unknown	0	0	0	0.0073654	0	0	0	0	0	0	0	0	0	0	0	0
76	TRUE	Empty	High mobility group nucleosome-binding domain-containing protein 4 OS=Homo sapiens GN=HMGN4 PE=1 SV=3	HMGN4_HUMAN		10 kDa		unknown	0	0	0	0	0	0	0.015796	0	0.0085952	0	0	0	0.01354	0	0	0.010979
77	TRUE	Empty	Isoform 6 of Prelamin-A/C OS=Homo sapiens GN=LMNA	LMNA_HUMAN		69 kDa		unknown	0	0.0018007	0	0.0089905	0	0	0	0	0	0	0	0.00085601	0	0	0	0
78	TRUE	Empty	40S ribosomal protein S23 OS=Homo sapiens GN=RPS23 PE=1 SV=3	RS23_HUMAN		16 kDa		unknown	0.011906	0.012542	0.01112	0	0.010507	0	0	0	0	0	0	0.019874	0	0	0	0
79	TRUE	Empty	ribosomal protein RPL3 OS=Toxoplasma_gondii_ME49 GN=TGME49_227360-t26_1-p1	TGME49_227360-t26_1-p1		44 kDa	TRUE	unknown	0	0	0	0	0	0	0	0	0.0019886	0	0.0024201	0	0	0	0	0.0088906
80	TRUE	Empty	rhoptry protein ROP8 OS=Toxoplasma_gondii_ME49 GN=TGME49_215775-t26_1-p1	TGME49_215775-t26_1-p1		66 kDa		unknown	0	0	0	0	0	0	0	0	0.0033633	0	0.0032746	0	0	0.0025878	0	0.0034369
81	TRUE	Empty	hypothetical protein OS=Toxoplasma_gondii_ME49 GN=TGME49_248160-t26_1-p1	TGME49_248160-t26_1-p1		122 kDa		unknown	0	0	0	0	0	0	0	0.0010775	0	0	0	0	0.0011058	0	0.0019897	0.00044833
82	TRUE	Empty	Cluster of Isoform 7 of Tropomyosin alpha-3 chain OS=Homo sapiens GN=TPM3 (TPM3_HUMAN)	TPM3_HUMAN [3]		19 kDa	TRUE	unknown	0	0	0	0.0049911	0	0	0	0	0	0	0	0	0	0	0	0
82.1	TRUE	Empty	Isoform 7 of Tropomyosin alpha-3 chain OS=Homo sapiens GN=TPM3	TPM3_HUMAN (+1)		19 kDa	TRUE	unknown	0	0	0	0.0049911	0	0	0	0	0	0	0	0	0	0	0	0
82.2	TRUE	Empty	Tropomyosin beta chain OS=Homo sapiens GN=TPM2 PE=1 SV=1	TPM2_HUMAN		29 kDa	TRUE	unknown	0	0	0	0	0	0	0	0	0	0	0	0	0	0	0	0
83	TRUE	Empty	Galectin-1 OS=Homo sapiens GN=LGALS1 PE=1 SV=2	LEG1_HUMAN		15 kDa		unknown	0	0.0088567	0	0.029207	0	0.014801	0	0	0	0	0	0	0	0	0	0
84	TRUE	Empty	Isoform 2 of Peptidyl-prolyl cis-trans isomerase A OS=Homo sapiens GN=PPIA	PPIA_HUMAN		11 kDa		unknown	0	0	0	0.052573	0	0	0	0	0	0	0	0	0	0	0	0
85	TRUE	Empty	Isoform 4 of Splicing factor U2AF 35 kDa subunit OS=Homo sapiens GN=U2AF1	U2AF1_HUMAN (+1)		20 kDa		unknown	0	0	0	0	0	0	0	0	0.0092643	0	0.0056373	0	0	0.00594	0	0.023668
86	TRUE	Empty	40S ribosomal protein S2 OS=Homo sapiens GN=RPS2 PE=1 SV=2	RS2_HUMAN		31 kDa		unknown	0.0058108	0.0040807	0.010854	0	0.0051279	0	0	0	0	0	0	0.0038798	0	0	0	0
87	TRUE	Empty	TGME49_203750-t26_1-p1-DECOY	TGME49_203750-t26_1-p1-DECOY		?		unknown	0	0	0	0	0	0	0	-1	0	-1	-1	0	-1	-1	-1	0
88	TRUE	Empty	Isoform 2 of Chromodomain-helicase-DNA-binding protein 2 OS=Homo sapiens GN=CHD2	CHD2_HUMAN		57 kDa		unknown	0	0	0	0	0	0	0	0	0	0	0	0	0.0072969	0	0	0
89	TRUE	Empty	Isoform 5 of Protein disulfide-isomerase A6 OS=Homo sapiens GN=PDIA6	PDIA6_HUMAN		48 kDa		unknown	0	0.0027174	0	0.0064639	0.0034147	0.0040947	0	0	0	0	0	0	0	0	0	0
90	TRUE	Empty	Isoform 5 of Serine/arginine-rich splicing factor 10 OS=Homo sapiens GN=SRSF10	SRS10_HUMAN		20 kDa		unknown	0	0	0	0	0	0	0	0	0.0093766	0	0.011411	0	0	0.0090181	0	0.011977
91	TRUE	Empty	60S ribosomal protein L6 OS=Homo sapiens GN=RPL6 PE=1 SV=3	RL6_HUMAN		33 kDa		unknown	0.0039411	0.0062274	0	0	0.0026085	0	0	0	0	0	0	0.0078943	0	0	0	0
92	TRUE	Empty	Myosin regulatory light chain 12A OS=Homo sapiens GN=MYL12A PE=1 SV=2	ML12A_HUMAN (+1)		20 kDa		unknown	0	0.020976	0.013948	0	0.0087864	0	0	0	0	0	0	0	0	0	0	0
93	TRUE	Empty	60S ribosomal protein L28 OS=Homo sapiens GN=RPL28 PE=1 SV=3	RL28_HUMAN		16 kDa		unknown	0.01657	0.0043637	0	0	0.0054835	0	0	0	0	0	0	0.024893	0	0	0	0
94	TRUE	Empty	60S ribosomal protein L13a OS=Homo sapiens GN=RPL13A PE=1 SV=2	RL13A_HUMAN		24 kDa		unknown	0	0	0.0039166	0	0.011102	0	0	0	0.0038107	0	0	0.0028	0	0	0	0
95	TRUE	Empty	Isoform 2 of Caveolin-1 OS=Homo sapiens GN=CAV1	CAV1_HUMAN		20 kDa		unknown	0.0031883	0.0067171	0.0089333	0	0.012661	0	0.0048354	0	0.0052624	0	0	0.0031932	0	0	0	0
96	TRUE	Empty	Isoform 8 of Plectin OS=Homo sapiens GN=PLEC	PLEC_HUMAN		532 kDa		unknown	0	0	0.00033948	0	0	0	0	0	0	0	0.00020768	0	0	0	0	0
97	TRUE	Empty	Isoform 5 of Heterogeneous nuclear ribonucleoprotein Q OS=Homo sapiens GN=SYNCRIP	HNRPQ_HUMAN		46 kDa	TRUE	unknown	0	0	0	0	0	0	0.0017337	0	0.0056603	0	0.0045924	0	0	0	0	0.0024101
98	TRUE	Empty	Isoform 2 of Polymerase I and transcript release factor OS=Homo sapiens GN=PTRF	PTRF_HUMAN		33 kDa		unknown	0	0	0	0.014458	0	0	0	0	0	0	0	0	0	0	0	0
99	TRUE	Empty	hypothetical protein OS=Toxoplasma_gondii_ME49 GN=TGME49_203290-t26_1-p1	TGME49_203290-t26_1-p1		36 kDa		unknown	0	0.0018116	0	0	0	0.021193	0	0	0.0023441	0	0	0	0	0	0	0
100	TRUE	Empty	Isoform HMG-R of High mobility group protein HMG-I/HMG-Y OS=Homo sapiens GN=HMGA1	HMGA1_HUMAN		20 kDa		unknown	0	0	0	0	0	0	0	0	0.0064824	0	0.0078891	0	0	0.0055418	0	0
101	TRUE	Empty	protein disulfide-isomerase domain-containing protein OS=Toxoplasma_gondii_ME49 GN=TGME49_238040-t26_1-p1	TGME49_238040-t26_1-p1		153 kDa		unknown	0	0.0021692	0	0	0	0	0	0	0.00056137	0	0.00068319	0	0	0	0	0
102	TRUE	Empty	dense granule protein GRA2 OS=Toxoplasma_gondii_ME49 GN=TGME49_227620-t26_1-p1	TGME49_227620-t26_1-p1		20 kDa		unknown	0.0061353	0.0096945	0	0	0	0	0	0	0.0041815	0	0	0	0	0	0	0
103	TRUE	Empty	Histone H1.5 OS=Homo sapiens GN=HIST1H1B PE=1 SV=3	H15_HUMAN		23 kDa	TRUE	unknown	0	0	0	0	0	0	0	0	0.0068457	0	0.0083313	0	0	0.0043893	0	0.0043722
104	TRUE	Empty	40S ribosomal protein S16 OS=Homo sapiens GN=RPS16 PE=1 SV=2	RS16_HUMAN		16 kDa		unknown	0	0.0040947	0.010891	0	0.015436	0	0	0	0.0052984	0	0.0064482	0	0	0.0033972	0	0
105	TRUE	Empty	dense granule protein GRA7 OS=Toxoplasma_gondii_ME49 GN=TGME49_203310-t26_1-p1	TGME49_203310-t26_1-p1		26 kDa		unknown	0.0048095	0	0	0	0	0.0084669	0	0	0.0065557	0	0.0039891	0	0	0.0042033	0	0
106	TRUE	Empty	40S ribosomal protein S26 OS=Homo sapiens GN=RPS26 PE=1 SV=3	RS26_HUMAN		13 kDa		unknown	0	0	0	0	0.0065325	0	0	0	0.0067267	0	0.0040932	0	0	0	0	0.0042962
107	TRUE	Empty	Isoform 3 of ATP synthase subunit alpha, mitochondrial OS=Homo sapiens GN=ATP5A1	ATPA_HUMAN		60 kDa		unknown	0	0	0.0028754	0.0014851	0.002717	0.0037631	0	0	0.0014568	0	0.0017729	0	0	0	0	0
108	TRUE	Empty	Q16825-DECOY	Q16825-DECOY		?		unknown	-1	-1	0	0	0	0	0	0	-1	0	0	0	0	0	0	0
109	TRUE	Empty	Annexin A1 OS=Homo sapiens GN=ANXA1 PE=1 SV=2	ANXA1_HUMAN		39 kDa		unknown	0	0	0	0.012535	0	0	0	0	0	0	0	0	0	0	0	0
110	TRUE	Empty	Isoform Short of Heterogeneous nuclear ribonucleoprotein U OS=Homo sapiens GN=HNRNPU	HNRPU_HUMAN		89 kDa		unknown	0	0	0	0	0.00091059	0	0	0	0.00093766	0	0	0	0	0.0012024	0	0.0017966
111	TRUE	Empty	60S ribosomal protein L10 OS=Homo sapiens GN=RPL10 PE=1 SV=4	RL10_HUMAN		25 kDa		unknown	0	0.0027936	0	0	0	0	0	0	0.0036148	0	0	0	0	0	0	0.0046174
112	TRUE	Empty	dense granule protein GRA12 OS=Toxoplasma_gondii_ME49 GN=TGME49_288650-t26_1-p1	TGME49_288650-t26_1-p1		48 kDa		unknown	0	0	0	0	0	0	0	0	0.0053227	0	0.0043185	0	0	0	0	0
113	TRUE	Empty	dense granule protein GRA9 OS=Toxoplasma_gondii_ME49 GN=TGME49_251540-t26_1-p1	TGME49_251540-t26_1-p1		35 kDa		unknown	0	0	0	0	0	0	0	0	0.0048652	0	0.005921	0	0	0	0	0
114	TRUE	Empty	Stress-70 protein, mitochondrial OS=Homo sapiens GN=HSPA9 PE=1 SV=2	GRP75_HUMAN		74 kDa		unknown	0	0	0	0	0	0	0	0	0.0011393	0	0.0013865	0	0	0.001461	0	0.0014553
115	TRUE	Empty	40S ribosomal protein S6 OS=Homo sapiens GN=RPS6 PE=1 SV=1	RS6_HUMAN		29 kDa		unknown	0	0.0024009	0.003193	0	0	0	0	0	0.0031067	0	0.0037809	0	0	0	0	0.0039684
116	TRUE	Empty	coatomer gamma 2-subunit protein, putative OS=Toxoplasma_gondii_ME49 GN=TGME49_273370-t26_1-p1	TGME49_273370-t26_1-p1		112 kDa		unknown	0	0.00057263	0.0015231	0.00037768	0.00071958	0	0.00068084	0	0	0	0	0.00054443	0	0	0	0
117	TRUE	Empty	TGME49_306480-t26_1-p1-DECOY	TGME49_306480-t26_1-p1-DECOY		?		unknown	-1	-1	-1	0	0	0	0	0	0	0	0	-1	0	0	0	0
118	TRUE	Empty	Annexin A5 OS=Homo sapiens GN=ANXA5 PE=1 SV=2	ANXA5_HUMAN		36 kDa		unknown	0	0	0	0.0098574	0	0	0	0	0	0	0	0	0	0	0	0
119	TRUE	Empty	Isoform 2 of Superoxide dismutase [Mn], mitochondrial OS=Homo sapiens GN=SOD2	SODM_HUMAN		21 kDa		unknown	0	0	0	0.015082	0	0	0	0	0	0	0	0	0	0	0	0
120	TRUE	Empty	Isoform 2 of Dihydropyrimidinase-related protein 2 OS=Homo sapiens GN=DPYSL2	DPYL2_HUMAN		58 kDa		unknown	0	0	0	0.0044138	0	0	0	0	0	0	0	0	0	0	0	0
121	TRUE	Empty	60S ribosomal protein L36a-like OS=Homo sapiens GN=RPL36AL PE=1 SV=3	RL36L_HUMAN		12 kDa		unknown	0.016062	0	0	0	0	0	0	0	0	0	0	0.016087	0	0	0	0
122	TRUE	Empty	60S ribosomal protein L8 OS=Homo sapiens GN=RPL8 PE=1 SV=2	RL8_HUMAN		28 kDa		unknown	0.0044165	0	0	0	0	0	0	0	0	0	0	0.0022116	0	0	0	0.0076897
123	TRUE	Empty	rhoptry protein ROP7 OS=Toxoplasma_gondii_ME49 GN=TGME49_295110-t26_1-p1	TGME49_295110-t26_1-p1 (+1)		63 kDa		unknown	0	0	0	0	0	0	0	0	0.0013453	0	0.0016373	0	0	0.0017252	0	0.0017185
124	TRUE	Empty	hypothetical protein OS=Toxoplasma_gondii_ME49 GN=TGME49_310790-t26_1-p1	TGME49_310790-t26_1-p1		25 kDa		unknown	0	0	0	0	0	0.0091242	0.0064913	0	0	0	0	0	0	0	0	0
125	TRUE	Empty	myosin A OS=Toxoplasma_gondii_ME49 GN=TGME49_235470-t26_1-p1	TGME49_235470-t26_1-p1		93 kDa		unknown	0	0	0	0	0	0	0	0	0	0	0	0.0027359	0	0	0	0
126	TRUE	Empty	Peptidyl-prolyl cis-trans isomerase B OS=Homo sapiens GN=PPIB PE=1 SV=2	PPIB_HUMAN		24 kDa		unknown	0	0	0	0.0091272	0	0	0	0	0	0	0	0	0	0	0	0
127	TRUE	Empty	40S ribosomal protein S9 OS=Homo sapiens GN=RPS9 PE=1 SV=3	RS9_HUMAN		23 kDa		unknown	0	0.0092447	0.0040983	0	0.0038724	0	0	0	0	0	0	0	0	0	0	0
128	TRUE	Empty	High mobility group nucleosome-binding domain-containing protein 3 OS=Homo sapiens GN=HMGN3 PE=1 SV=2	HMGN3_HUMAN		8 kDa		unknown	0	0	0	0.0039828	0	0	0.0071798	0	0	0	0	0	0	0.0064415	0	0
129	TRUE	Empty	ribosomal protein RPL7 OS=Toxoplasma_gondii_ME49 GN=TGME49_314810-t26_1-p1	TGME49_314810-t26_1-p1		30 kDa		unknown	0.0021997	0	0.0030816	0	0.0029118	0	0	0	0.0014992	0	0.0018245	0.0022031	0	0.0019225	0	0.001915
130	TRUE	Empty	60S ribosomal protein L14 OS=Homo sapiens GN=RPL14 PE=1 SV=4	RL14_HUMAN		23 kDa		unknown	0	0.0055612	0	0	0	0	0	0	0	0	0.0043788	0.0052873	0	0.0046139	0	0
131	TRUE	Empty	Protein disulfide-isomerase OS=Homo sapiens GN=P4HB PE=1 SV=3	PDIA1_HUMAN		57 kDa		unknown	0	0	0	0.0038809	0	0	0	0	0	0	0	0	0	0	0	0
132	TRUE	Empty	60S ribosomal protein L21 OS=Homo sapiens GN=RPL21 PE=1 SV=2	RL21_HUMAN		19 kDa		unknown	0.003547	0	0	0	0	0	0	0	0	0	0.005884	0.0035524	0	0	0	0
133	TRUE	Empty	Isoform 2 of Mediator of RNA polymerase II transcription subunit 12 OS=Homo sapiens GN=MED12	MED12_HUMAN		243 kDa		unknown	0	0	0	0	0	0	0	0	0.00017742	0	0.00021593	0	0	0	0	0
134	TRUE	Empty	TGME49_299900-t26_1-p1-DECOY	TGME49_299900-t26_1-p1-DECOY		?		unknown	-1	0	0	0	-1	0	0	0	0	0	0	-1	0	0	0	0
135	TRUE	Empty	TATA-binding protein-associated factor 2N OS=Homo sapiens GN=TAF15 PE=1 SV=1	RBP56_HUMAN		62 kDa		unknown	0	0	0	0	0	0	0	0	0.00065335	0	0	0	0	0.0025135	0	0.00083456
136	TRUE	Empty	Macrophage migration inhibitory factor OS=Homo sapiens GN=MIF PE=1 SV=4	MIF_HUMAN		12 kDa		unknown	0	0.010397	0.013827	0	0.013065	0	0	0	0	0	0	0	0	0	0	0
137	TRUE	Empty	60S ribosomal protein L11 OS=Homo sapiens GN=RPL11 PE=1 SV=2	RL11_HUMAN		20 kDa		unknown	0.0063766	0	0.0089333	0	0.0084409	0	0	0	0	0	0	0	0	0	0	0
138	TRUE	Empty	60S ribosomal protein L13 OS=Homo sapiens GN=RPL13 PE=1 SV=4	RL13_HUMAN		24 kDa		unknown	0.0053793	0	0.0037681	0	0.0071208	0	0	0	0	0	0	0.0053876	0	0	0	0
139	TRUE	Empty	DHHC zinc finger domain-containing protein OS=Toxoplasma_gondii_ME49 GN=TGME49_269150-t26_1-p1	TGME49_269150-t26_1-p1		40 kDa		unknown	0	0	0	0	0	0	0	0	0.0010865	0	0.0013222	0	0	0.0013932	0	0
140	TRUE	Empty	Cytoskeleton-associated protein 4 OS=Homo sapiens GN=CKAP4 PE=1 SV=2	CKAP4_HUMAN		66 kDa		unknown	0	0	0	0.0026199	0	0	0	0	0	0	0	0	0	0	0	0
141	TRUE	Empty	Isoform 3 of Myoferlin OS=Homo sapiens GN=MYOF	MYOF_HUMAN		233 kDa		unknown	0	0	0	0.00019234	0	0	0	0	0	0	0	0	0	0	0	0
142	TRUE	Empty	Putative 60S ribosomal protein L39-like 5 OS=Homo sapiens GN=RPL39P5 PE=5 SV=2	R39L5_HUMAN (+1)		6 kDa		unknown	0	0	0	0	0	0	0	0	0.015168	0	0.01846	0	0	0.019451	0	0
143	TRUE	Empty	A6NJ88-DECOY	A6NJ88-DECOY		?		unknown	0	-1	-1	0	-1	0	0	0	0	0	0	0	0	0	0	0
144	TRUE	Empty	Adenylate kinase 2, mitochondrial OS=Homo sapiens GN=AK2 PE=1 SV=2	KAD2_HUMAN		26 kDa		unknown	0	0.0050027	0.0066532	0	0.0062865	0	0	0	0	0	0	0	0	0	0	0
145	TRUE	Empty	60S ribosomal protein L17 OS=Homo sapiens GN=RPL17 PE=1 SV=3	RL17_HUMAN		21 kDa		unknown	0	0.0064981	0.008642	0	0.0081656	0	0	0	0	0	0	0	0	0	0	0
146	TRUE	Empty	Protein disulfide-isomerase A3 OS=Homo sapiens GN=PDIA3 PE=1 SV=4	PDIA3_HUMAN		57 kDa		unknown	0	0	0	0.0031231	0	0	0	0	0	0	0	0	0	0	0	0
147	TRUE	Empty	Isoform 2 of Transketolase OS=Homo sapiens GN=TKT	TKT_HUMAN		69 kDa		unknown	0	0	0	0.0031244	0	0	0	0	0	0	0	0	0	0	0	0
148	TRUE	Empty	Isoform 2 of Vesicle-associated membrane protein-associated protein A OS=Homo sapiens GN=VAPA	VAPA_HUMAN		28 kDa		unknown	0	0	0	0	0.006034	0	0	0	0	0	0	0	0	0	0	0
149	TRUE	Empty	60S ribosomal protein L27 OS=Homo sapiens GN=RPL27 PE=1 SV=2	RL27_HUMAN		16 kDa		unknown	0.0083458	0	0	0	0	0	0.0052265	0	0	0	0	0	0	0	0	0
150	TRUE	Empty	Cofilin-1 OS=Homo sapiens GN=CFL1 PE=1 SV=3	COF1_HUMAN		19 kDa		unknown	0	0	0	0.0047506	0.0045255	0	0.0042819	0	0	0	0	0	0	0	0	0
151	TRUE	Empty	CorA family Mg2+ transporter protein OS=Toxoplasma_gondii_ME49 GN=TGME49_235402-t26_1-p1	TGME49_235402-t26_1-p1		128 kDa		unknown	0	0	0	0	0	0	0	0	0.0006517	0	0	0	0	0	0	0
152	TRUE	Empty	40S ribosomal protein S25 OS=Homo sapiens GN=RPS25 PE=1 SV=1	RS25_HUMAN		14 kDa		unknown	0	0	0	0	0	0	0	0	0.0061885	0	0.0037657	0	0	0.0079359	0	0
153	TRUE	Empty	Isoform 3 of Endothelin-3 OS=Homo sapiens GN=EDN3	EDN3_HUMAN		24 kDa		unknown	0	0	0	0	0	0	0	0	0	0	0	0	0	0.0022648	0	0
154	TRUE	Empty	40S ribosomal protein S15a OS=Homo sapiens GN=RPS15A PE=1 SV=2	RS15A_HUMAN		15 kDa		unknown	0	0.0045987	0	0	0	0	0	0	0	0	0.0072418	0	0	0	0	0
155	TRUE	Empty	Cell division cycle and apoptosis regulator protein 1 OS=Homo sapiens GN=CCAR1 PE=1 SV=2	CCAR1_HUMAN		133 kDa		unknown	0.00049349	0.00051985	0.00069136	0	0	0	0	0	0	0	0	0.00049425	0	0	0	0
156	TRUE	Empty	hypothetical protein OS=Toxoplasma_gondii_ME49 GN=TGME49_274000-t26_1-p1	TGME49_274000-t26_1-p1		438 kDa		unknown	0	0.00015317	0	0	0	0	0	0	0	0	0	0	0	0	0	0.00012659
157	TRUE	Empty	Isoform 4 of Collagen alpha-3(VI) chain OS=Homo sapiens GN=COL6A3	CO6A3_HUMAN		278 kDa		unknown	0	0	0	0	0	0	0	0	0	0	0.00073263	0	0	0	0	0
158	TRUE	Empty	Fatty acid synthase OS=Homo sapiens GN=FASN PE=1 SV=3	FAS_HUMAN		273 kDa		unknown	0	0	0	0.00062811	0	0	0	0	0	0	0	0	0	0	0	0
159	TRUE	Empty	Luc7-like protein 3 OS=Homo sapiens GN=LUC7L3 PE=1 SV=2	LC7L3_HUMAN		51 kDa		unknown	0	0	0	0	0	0	0	0	0	0	0	0	0	0	0	0.0045746
160	TRUE	Empty	Profilin-1 OS=Homo sapiens GN=PFN1 PE=1 SV=2	PROF1_HUMAN		15 kDa		unknown	0	0	0	0.011266	0	0	0	0	0	0	0	0	0	0	0	0
161	TRUE	Empty	Isoform 3 of RNA-binding protein with serine-rich domain 1 OS=Homo sapiens GN=RNPS1	RNPS1_HUMAN		30 kDa		unknown	0	0	0	0	0	0	0	0	0.0057729	0	0	0	0	0	0	0
162	TRUE	Empty	hypothetical protein OS=Toxoplasma_gondii_ME49 GN=TGME49_313080-t26_1-p1	TGME49_313080-t26_1-p1		50 kDa		unknown	0	0.0039417	0	0	0	0	0	0	0	0	0	0.0012492	0	0	0	0
163	TRUE	Empty	Serum albumin OS=Homo sapiens GN=ALB PE=1 SV=2	ALBU_HUMAN		69 kDa		unknown	0	0	0	0	0	0	0	0	0	0	0	0	0	0	0	0.00081127
164	TRUE	Empty	Phosphoglycerate mutase 2 OS=Homo sapiens GN=PGAM2 PE=1 SV=3	PGAM2_HUMAN		29 kDa		unknown	0	0	0	0.003117	0	0	0	0	0	0	0	0	0	0	0	0
165	TRUE	Empty	hypothetical protein OS=Toxoplasma_gondii_ME49 GN=TGME49_312875-t26_1-p1	TGME49_312875-t26_1-p1		260 kDa		unknown	0	0.00024941	0.00033169	0	0.00031341	0	0	0	0	0	0	0	0	0	0	0
166	TRUE	Empty	Heat shock protein 75 kDa, mitochondrial OS=Homo sapiens GN=TRAP1 PE=1 SV=3	TRAP1_HUMAN		80 kDa		unknown	0	0	0	0.00060568	0	0	0	0	0	0	0	0	0	0	0	0
167	TRUE	Empty	O95229-DECOY	O95229-DECOY		?		unknown	0	-1	-1	0	-1	0	0	0	0	0	0	0	0	0	0	0
168	TRUE	Empty	EMILIN-1 OS=Homo sapiens GN=EMILIN1 PE=1 SV=2	EMIL1_HUMAN		107 kDa		unknown	0	0	0	0.0011643	0	0	0	0	0	0	0	0	0	0	0	0
169	TRUE	Empty	Isoform 2 of Transmembrane glycoprotein NMB OS=Homo sapiens GN=GPNMB	GPNMB_HUMAN		63 kDa		unknown	0	0	0	0.0028164	0	0	0	0	0	0	0	0	0	0	0	0
170	TRUE	Empty	60S acidic ribosomal protein P1 OS=Homo sapiens GN=RPLP1 PE=1 SV=1	RLA1_HUMAN		12 kDa		unknown	0	0	0	0.010376	0	0	0	0	0	0	0	0	0	0	0	0
171	TRUE	Empty	Isoform 2 of Transgelin-2 OS=Homo sapiens GN=TAGLN2	TAGL2_HUMAN		24 kDa		unknown	0	0	0	0.0035845	0	0	0	0	0	0	0	0	0	0	0	0
172	TRUE	Empty	myosin heavy chain, putative OS=Toxoplasma_gondii_ME49 GN=TGME49_310450-t26_1-p1	TGME49_310450-t26_1-p1		148 kDa		unknown	0	0.00045951	0	0	0	0	0	0	0	0	0	0	0	0	0	0
173	TRUE	Empty	60S ribosomal protein L35 OS=Homo sapiens GN=RPL35 PE=1 SV=2	RL35_HUMAN		15 kDa		unknown	0	0	0	0	0	0	0	0	0.0031446	0	0	0	0	0	0	0.0080335
174	TRUE	Empty	60S ribosomal protein L36 OS=Homo sapiens GN=RPL36 PE=1 SV=3	RL36_HUMAN		12 kDa		unknown	0	0	0	0	0	0	0	0	0.0073673	0	0	0	0	0.0094475	0	0
175	TRUE	Empty	thioredoxin, putative OS=Toxoplasma_gondii_ME49 GN=TGME49_209950-t26_1-p1	TGME49_209950-t26_1-p1		48 kDa		unknown	0	0	0	0	0	0	0	0	0.0018245	0	0.0011102	0	0	0	0	0
176	TRUE	Empty	SAG-related sequence SRS35A OS=Toxoplasma_gondii_ME49 GN=TGME49_280570-t26_1-p1	TGME49_280570-t26_1-p1		19 kDa		unknown	0	0.0034757	0	0	0	0	0	0	0.0044975	0	0	0	0	0	0	0
177	TRUE	Empty	Isoform 4 of Transformer-2 protein homolog alpha OS=Homo sapiens GN=TRA2A	TRA2A_HUMAN		21 kDa		unknown	0	0	0	0	0	0	0	0	0.0042976	0	0.0052302	0	0	0	0	0
178	TRUE	Empty	glyoxalase family protein OS=Toxoplasma_gondii_ME49 GN=TGME49_240430-t26_1-p1	TGME49_240430-t26_1-p1		122 kDa		unknown	0	0	0	0.00070789	0	0	0	0	0	0	0	0	0	0	0	0
179	TRUE	Empty	7-dehydrocholesterol reductase OS=Homo sapiens GN=DHCR7 PE=1 SV=1	DHCR7_HUMAN		54 kDa		unknown	0	0.0025172	0	0	0.0031631	0	0	0	0	0	0	0	0	0	0	0
180	TRUE	Empty	Translocator protein OS=Homo sapiens GN=TSPO PE=1 SV=3	TSPO_HUMAN		19 kDa		unknown	0	0	0	0	0	0.0059118	0	0	0	0	0	0.0033633	0	0	0	0
181	TRUE	Empty	DNA-directed RNA polymerase I subunit RPA1 OS=Homo sapiens GN=POLR1A PE=1 SV=2	RPA1_HUMAN		195 kDa		unknown	0	0	0	0	0.00087353	0	0	0	0	0	0.00054735	0	0	0	0	0
182	TRUE	Empty	Elongation factor 2 OS=Homo sapiens GN=EEF2 PE=1 SV=4	EF2_HUMAN		95 kDa		unknown	0	0	0	0.0013787	0	0	0	0	0	0	0	0	0	0	0	0
183	TRUE	Empty	Isoform MBP-1 of Alpha-enolase OS=Homo sapiens GN=ENO1	ENOA_HUMAN		37 kDa		unknown	0	0	0	0.0034689	0	0	0	0	0	0	0	0	0	0	0	0
184	TRUE	Empty	ribosomal protein RPS6 OS=Toxoplasma_gondii_ME49 GN=TGME49_210690-t26_1-p1	TGME49_210690-t26_1-p1		29 kDa		unknown	0	0	0	0	0	0	0	0	0	0	0	0.0066608	0	0	0	0
185	TRUE	Empty	Q8IZT6-DECOY	Q8IZT6-DECOY		?		unknown	0	-1	0	0	-1	0	0	0	0	0	0	0	0	0	0	0
186	TRUE	Empty	Alpha-2-macroglobulin OS=Homo sapiens GN=A2M PE=1 SV=3	A2MG_HUMAN		163 kDa		unknown	0	0	0	0.0002675	0	0	0	0	0	0	0	0	0	0.00067299	0	0
187	TRUE	Empty	Isoform 3 of Heterogeneous nuclear ribonucleoprotein K OS=Homo sapiens GN=HNRNPK	HNRPK_HUMAN		49 kDa		unknown	0	0	0	0.0026884	0	0	0	0	0	0	0	0	0	0	0	0
188	TRUE	Empty	Peroxiredoxin-1 OS=Homo sapiens GN=PRDX1 PE=1 SV=1	PRDX1_HUMAN		22 kDa		unknown	0	0	0	0.0039628	0	0	0	0	0	0	0	0	0	0	0	0
189	TRUE	Empty	Talin-1 OS=Homo sapiens GN=TLN1 PE=1 SV=3	TLN1_HUMAN		270 kDa		unknown	0	0	0	0.00046552	0	0	0	0	0	0	0	0	0	0	0	0
190	TRUE	Empty	Q8TBE9-DECOY	Q8TBE9-DECOY		?		unknown	0	-1	0	0	0	0	0	0	-1	0	0	-1	0	0	0	0
191	TRUE	Empty	TGME49_311030-t26_1-p1-DECOY	TGME49_311030-t26_1-p1-DECOY		?		unknown	0	-1	0	0	0	0	-1	0	0	0	0	0	0	0	0	0
192	TRUE	Empty	Fibrillin-1 OS=Homo sapiens GN=FBN1 PE=1 SV=3	FBN1_HUMAN		312 kDa		unknown	0	0	0	0	0	0.000348	0	0	0	0	0	0	0	0	0	0
193	TRUE	Empty	hypothetical protein OS=Toxoplasma_gondii_ME49 GN=TGME49_204340-t26_1-p1	TGME49_204340-t26_1-p1		97 kDa		unknown	0	0	0	0	0	0.0011392	0	0	0	0	0	0	0	0	0	0
194	TRUE	Empty	Isoform 2 of Fructose-bisphosphate aldolase A OS=Homo sapiens GN=ALDOA	ALDOA_HUMAN		45 kDa		unknown	0	0	0	0.00094329	0	0	0	0	0	0	0	0	0	0	0	0
195	TRUE	Empty	Calreticulin OS=Homo sapiens GN=CALR PE=1 SV=1	CALR_HUMAN		48 kDa		unknown	0	0	0	0.00094555	0	0	0	0	0	0	0	0	0	0	0	0
196	TRUE	Empty	Myristoylated alanine-rich C-kinase substrate OS=Homo sapiens GN=MARCKS PE=1 SV=4	MARCS_HUMAN		32 kDa		unknown	0	0	0	0.0023753	0	0	0	0	0	0	0	0	0	0	0	0
197	TRUE	Empty	Isoform 3 of Nucleophosmin OS=Homo sapiens GN=NPM1	NPM_HUMAN		28 kDa		unknown	0	0	0	0.0030448	0	0	0	0	0	0	0	0	0	0	0	0
198	TRUE	Empty	Protein kinase C delta-binding protein OS=Homo sapiens GN=PRKCDBP PE=1 SV=3	PRDBP_HUMAN		28 kDa		unknown	0	0	0	0.0030214	0	0	0	0	0	0	0	0	0	0	0	0
199	TRUE	Empty	Rhoptry kinase family protein, truncated (incomplete catalytic triad) OS=Toxoplasma_gondii_ME49 GN=TGME49_253330-t26_1-p1	TGME49_253330-t26_1-p1		42 kDa		unknown	0	0	0	0.0020918	0	0	0	0	0	0	0	0	0	0	0	0
200	TRUE	Empty	ADP-ribosylation factor 1 OS=Homo sapiens GN=ARF1 PE=1 SV=2	ARF1_HUMAN (+1)		21 kDa		unknown	0	0	0	0	0	0	0.0078542	0	0	0	0	0	0	0	0	0
201	TRUE	Empty	Isoform 3 of Arginine and glutamate-rich protein 1 OS=Homo sapiens GN=ARGLU1	ARGL1_HUMAN		24 kDa		unknown	0	0	0	0	0	0	0	0	0	0	0	0	0	0	0	0.0049905
202	TRUE	Empty	hypothetical protein OS=Toxoplasma_gondii_ME49 GN=TGME49_297430-t26_1-p1	TGME49_297430-t26_1-p1		25 kDa		unknown	0	0	0	0	0	0	0	0	0	0	0	0	0	0	0	0.0039844
203	TRUE	Empty	ribosomal protein RPL18 OS=Toxoplasma_gondii_ME49 GN=TGME49_300000-t26_1-p1	TGME49_300000-t26_1-p1		21 kDa		unknown	0	0	0	0	0	0	0	0	0	0	0	0	0	0	0	0.0052841
204	TRUE	Empty	Activated RNA polymerase II transcriptional coactivator p15 OS=Homo sapiens GN=SUB1 PE=1 SV=3	TCP4_HUMAN		14 kDa		unknown	0	0	0	0	0	0	0	0	0.0060911	0	0	0	0	0	0	0
205	TRUE	Empty	dense granule protein GRA1 OS=Toxoplasma_gondii_ME49 GN=TGME49_270250-t26_1-p1	TGME49_270250-t26_1-p1		20 kDa		unknown	0	0	0	0	0	0	0	0	0.0040714	0	0	0	0	0	0	0
206	TRUE	Empty	Methylcytosine dioxygenase TET1 OS=Homo sapiens GN=TET1 PE=1 SV=2	TET1_HUMAN		235 kDa		unknown	0	0	0	0	0	0	0	0	0	0	0	0	0.0005705	0	0	0
207	TRUE	Empty	Collagen alpha-1(VI) chain OS=Homo sapiens GN=COL6A1 PE=1 SV=3	CO6A1_HUMAN		109 kDa		unknown	0	0	0	0	0	0	0	0	0	0	0.00091579	0	0	0	0	0
208	TRUE	Empty	ADP-ribosylation factor 4 OS=Homo sapiens GN=ARF4 PE=1 SV=3	ARF4_HUMAN (+1)		21 kDa		unknown	0	0.0066425	0	0	0	0	0	0	0	0	0	0	0	0	0	0
209	TRUE	Empty	ATP-dependent RNA helicase DDX3X OS=Homo sapiens GN=DDX3X PE=1 SV=3	DDX3X_HUMAN (+1)		73 kDa		unknown	0	0.0018061	0	0	0	0	0	0	0	0	0	0	0	0	0	0
210	TRUE	Empty	thioredoxin domain-containing protein OS=Toxoplasma_gondii_ME49 GN=TGME49_247350-t26_1-p1	TGME49_247350-t26_1-p1		34 kDa		unknown	0	0.0038322	0	0	0	0	0	0	0	0	0	0	0	0	0	0
211	TRUE	Empty	dense granule protein GRA6 OS=Toxoplasma_gondii_ME49 GN=TGME49_275440-t26_1-p1	TGME49_275440-t26_1-p1		23 kDa		unknown	0	0.0026689	0	0	0	0	0	0	0	0	0	0	0	0	0	0
212	TRUE	Empty	hypothetical protein OS=Toxoplasma_gondii_ME49 GN=TGME49_312330-t26_1-p1	TGME49_312330-t26_1-p1		208 kDa		unknown	0	0.00063195	0	0	0	0	0	0	0	0	0	0	0	0	0	0
213	TRUE	Empty	hypothetical protein OS=Toxoplasma_gondii_ME49 GN=TGME49_239752-t26_1-p1	TGME49_239752-t26_1-p1		102 kDa		unknown	0	0	0	0	0	0	0	0	0	0	0	0.0012561	0	0	0	0
214	TRUE	Empty	Putative E3 ubiquitin-protein ligase SH3RF2 OS=Homo sapiens GN=SH3RF2 PE=1 SV=3	SH3R2_HUMAN		79 kDa		unknown	0	0	0	0	0.0010305	0	0	0	0	0	0	0	0	0	0	0
215	TRUE	Empty	Collagen alpha-2(VI) chain OS=Homo sapiens GN=COL6A2 PE=1 SV=4	CO6A2_HUMAN		109 kDa		unknown	0	0	0	0.00038694	0	0	0	0	0	0	0	0	0	0	0	0
216	TRUE	Empty	Isoform Smooth muscle of Myosin light polypeptide 6 OS=Homo sapiens GN=MYL6	MYL6_HUMAN		17 kDa		unknown	0	0	0	0.0026112	0	0	0	0	0	0	0	0	0	0	0	0
217	TRUE	Empty	Dolichyl-diphosphooligosaccharide--protein glycosyltransferase subunit 1 OS=Homo sapiens GN=RPN1 PE=1 SV=1	RPN1_HUMAN		69 kDa		unknown	0	0	0	0.00064958	0	0	0	0	0	0	0	0	0	0	0	0
218	TRUE	Empty	Protein S100-A11 OS=Homo sapiens GN=S100A11 PE=1 SV=2	S10AB_HUMAN		12 kDa		unknown	0	0	0	0.0037552	0	0	0	0	0	0	0	0	0	0	0	0
219	TRUE	Empty	TGME49_228380-t26_1-p1-DECOY	TGME49_228380-t26_1-p1-DECOY		?		unknown	0	0	0	0	-1	0	0	0	0	0	0	0	0	0	0	0
220	TRUE	Empty	40S ribosomal protein S4, X isoform OS=Homo sapiens GN=RPS4X PE=1 SV=2	RS4X_HUMAN (+2)		30 kDa		unknown	0	0	0	0	0	0	0.0027027	0	0	0	0	0	0	0	0	0
221	TRUE	Empty	Q96EU7-DECOY	Q96EU7-DECOY		?		unknown	0	0	0	0	0	0	0	0	0	0	0	-1	0	0	0	0
222	TRUE	Empty	P62750-DECOY	P62750-DECOY		?		unknown	0	0	0	0	0	0	0	0	-1	0	0	0	0	0	0	0

## Sheet: MasterExcelWithGroup1And2
MasterScaffoldWith1stAnd2ndBirAPulldowns, Samples report created on 10/11/2017
Experiment: MasterScaffoldWithGroup1And2Pulldowns
	Peak List Generator: unknown
		Version: unknown
		Charge States Calculated: unknown
		Deisotoped: unknown
		Textual Annotation: unknown
	Database Set: 2 Databases
		Database Name: the ToxoV29_uniprot_HumanV2_20170124 database
			Version: unknown
			Taxonomy: All Entries
			Number of Proteins: 56772
		Database Name: the ToxoV32_uniprot_Human_20170620 database
			Version: unknown
			Taxonomy: All Entries
			Number of Proteins: 28528
		Does database contain common contaminants?: unknown
	Search Engine Set: 1 Search Engine
		Search Engine: Mascot
			Version: 2.5.1.3
			Samples: All Samples
			Fragment Tolerance: 0.40 Da (Monoisotopic)
			Parent Tolerance: 25 PPM (Monoisotopic) (CST6_1.raw (F045176), CST1_1.raw (F045175), BPK1_1.raw (F045174), 20C3_1.raw (F045173), (F045037), (F045038), (F045045), (F045046), (F045185), (F045184), (F045187), (F045186)), 50 PPM (Monoisotopic) (BPK1_Eluate.raw (F046946), 310_Eluate.raw (F047016), 261_Eluate.raw (F047017), 203_Eluate_2.raw (F046912), MCP3_Eluate_2.raw (F046913))
			Fixed Modifications: +57 on C (Carbamidomethyl) (CST6_1.raw (F045176), CST1_1.raw (F045175), BPK1_1.raw (F045174), 20C3_1.raw (F045173), (F045037), (F045038), (F045045), (F045046), BPK1_Eluate.raw (F046946), 310_Eluate.raw (F047016), 261_Eluate.raw (F047017), 203_Eluate_2.raw (F046912), MCP3_Eluate_2.raw (F046913)), +58 on C (Carboxymethyl) ((F045185), (F045184), (F045187), (F045186))
			Variable Modifications: +1 on NQ (Deamidated), +16 on M (Oxidation), +80 on STY (Phospho) (BPK1_Eluate.raw (F046946), 310_Eluate.raw (F047016), 261_Eluate.raw (F047017), 203_Eluate_2.raw (F046912), MCP3_Eluate_2.raw (F046913))
			Database: the ToxoV29_uniprot_HumanV2_20170124 database (unknown version, 56772 entries) (CST6_1.raw (F045176), CST1_1.raw (F045175), BPK1_1.raw (F045174), 20C3_1.raw (F045173), (F045037), (F045038), (F045045), (F045046), (F045185), (F045184), (F045187), (F045186)), the ToxoV32_uniprot_Human_20170620 database (unknown version, 28528 entries) (BPK1_Eluate.raw (F046946), 310_Eluate.raw (F047016), 2…
			Digestion Enzyme: Trypsin (CST6_1.raw (F045176), CST1_1.raw (F045175), BPK1_1.raw (F045174), 20C3_1.raw (F045173), (F045037), (F045038), (F045045), (F045046), (F045185), (F045184), (F045187), (F045186)), Trypsin (BPK1_Eluate.raw (F046946), 310_Eluate.raw (F047016), 261_Eluate.raw (F047017), 203_Eluate_2.raw (F046912), MCP3_Eluate_2.raw (F046913))
			Max Missed Cleavages: 4 (CST6_1.raw (F045176), CST1_1.raw (F045175), BPK1_1.raw (F045174), 20C3_1.raw (F045173), (F045037), (F045038), (F045045), (F045046), (F045185), (F045184), (F045187), (F045186)), 4 (BPK1_Eluate.raw (F046946), 310_Eluate.raw (F047016), 261_Eluate.raw (F047017), 203_Eluate_2.raw (F046912), MCP3_Eluate_2.raw (F046913))
			Probability Model:
				CST6_1.raw (F045176): LFDR Model, Classifier data: Bayes, Good (50%) m:64.6/s:18.1 m:34.8/s:2.65 m:NA m:54.9/s:19.3, Bad (50%) m:8.69/s:5.38 m:35.8/s:2.46 m:NA m:2.80/s:3.13 [all charge states]
				CST1_1.raw (F045175): LFDR Model, Classifier data: Bayes, Good (52%) m:67.2/s:17.5 m:35.0/s:2.31 m:NA m:55.3/s:20.6, Bad (48%) m:9.13/s:6.71 m:35.7/s:2.32 m:NA m:3.07/s:3.69 [all charge states]
				BPK1_1.raw (F045174): LFDR Model, Classifier data: Bayes, Good (52%) m:69.5/s:18.8 m:34.6/s:2.58 m:NA m:57.5/s:20.4, Bad (48%) m:8.47/s:6.76 m:35.6/s:2.99 m:NA m:3.05/s:3.80 [all charge states]
				20C3_1.raw (F045173): LFDR Model, Classifier data: Bayes, Good (50%) m:69.1/s:16.3 m:34.7/s:2.59 m:NA m:57.3/s:18.1, Bad (50%) m:10.3/s:6.32 m:35.4/s:2.45 m:NA m:3.32/s:3.83 [all charge states]
				(F045037): LFDR Model, Classifier data: Bayes, Good (50%) m:73.6/s:17.4 m:34.0/s:2.03 m:NA m:56.4/s:18.4, Bad (50%) m:15.1/s:9.36 m:34.0/s:2.40 m:NA m:4.77/s:5.10 [all charge states]
				(F045038): LFDR Model, Classifier data: Bayes, Good (50%) m:72.3/s:18.0 m:34.1/s:1.98 m:NA m:54.9/s:19.9, Bad (50%) m:17.0/s:9.37 m:34.0/s:2.42 m:NA m:5.01/s:5.01 [all charge states]
				(F045045): LFDR Model, Classifier data: Bayes, Good (50%) m:71.6/s:16.6 m:34.1/s:2.24 m:NA m:55.4/s:16.1, Bad (50%) m:24.1/s:9.68 m:33.0/s:2.88 m:NA m:6.68/s:7.10 [all charge states]
				(F045046): LFDR Model, Classifier data: Bayes, Good (52%) m:67.3/s:16.4 m:33.6/s:2.53 m:NA m:51.6/s:17.8, Bad (48%) m:12.2/s:9.43 m:34.6/s:2.58 m:NA m:3.64/s:4.65 [all charge states]
				(F045185): LFDR Model, Classifier data: Bayes, Good (62%) m:69.6/s:16.6 m:34.8/s:2.40 m:NA m:56.4/s:19.9, Bad (38%) m:10.3/s:7.88 m:35.2/s:2.79 m:NA m:3.15/s:3.86 [all charge states]
				(F045184): LFDR Model, Classifier data: Bayes, Good (61%) m:70.8/s:16.4 m:34.8/s:2.29 m:NA m:57.0/s:20.0, Bad (39%) m:10.1/s:7.90 m:35.2/s:2.73 m:NA m:3.27/s:3.78 [all charge states]
				(F045187): LFDR Model, Classifier data: Bayes, Good (59%) m:68.3/s:15.7 m:34.8/s:2.27 m:NA m:55.1/s:18.5, Bad (41%) m:11.5/s:8.76 m:34.8/s:2.97 m:NA m:3.48/s:4.01 [all charge states]
				(F045186): LFDR Model, Classifier data: Bayes, Good (63%) m:68.3/s:16.2 m:34.4/s:2.43 m:NA m:55.1/s:18.2, Bad (37%) m:11.0/s:8.10 m:34.8/s:3.00 m:NA m:3.08/s:3.51 [all charge states]
				BPK1_Eluate.raw (F046946): LFDR Model, Classifier data: Bayes, Good (57%) m:16.3/s:19.0 m:52.7/s:19.8 m:NA m:NA m:35.8/s:21.1, Bad (43%) m:-23.4/s:8.40 m:14.3/s:6.89 m:NA m:NA m:2.98/s:3.58 [all charge states]
				310_Eluate.raw (F047016): LFDR Model, Classifier data: Bayes, Good (57%) m:15.5/s:17.8 m:51.9/s:18.5 m:NA m:NA m:34.9/s:19.6, Bad (43%) m:-23.2/s:8.49 m:14.4/s:7.11 m:NA m:NA m:2.98/s:3.48 [all charge states]
				261_Eluate.raw (F047017): LFDR Model, Classifier data: Bayes, Good (59%) m:17.7/s:19.2 m:54.3/s:20.2 m:NA m:NA m:38.2/s:21.4, Bad (41%) m:-23.7/s:9.01 m:13.7/s:7.53 m:NA m:NA m:3.10/s:3.70 [all charge states]
				203_Eluate_2.raw (F046912): LFDR Model, Classifier data: Bayes, Good (60%) m:15.8/s:20.1 m:52.6/s:21.0 m:NA m:NA m:37.1/s:22.0, Bad (40%) m:-25.3/s:8.15 m:12.8/s:6.90 m:NA m:NA m:2.66/s:3.12 [all charge states]
				MCP3_Eluate_2.raw (F046913): LFDR Model, Classifier data: Bayes, Good (65%) m:13.6/s:21.6 m:50.6/s:22.5 m:NA m:NA m:35.8/s:22.9, Bad (35%) m:-25.7/s:7.91 m:12.6/s:6.62 m:NA m:NA m:2.63/s:2.97 [all charge states]
	Scaffold: Version: Scaffold_4.8.4
		Modification Metadata Set: 1541 modifications
			Source: C:\Program Files\Scaffold 4\parameters\unimod.xml
			Comment: Conflicted with source C:\Program Files\Scaffold 4\parameters\unimod.xml (2334 modifications) when merging on October 11, 2017 10:10:05 AM EDT. Conflicted with source C:\Program Files\Scaffold 4\parameters\unimod.xml (2334 modifications) when merging on October 11, 2017 10:10:05 AM EDT.
		Protein Grouping Strategy: Experiment-wide grouping with protein cluster analysis
		Peptide Thresholds: 95.0% minimum
		Protein Thresholds: 95.0% minimum and 1 peptide minimum
		Peptide FDR: 0.7% (Decoy)
		Protein FDR: 10.2% (Decoy)
		GO Annotation Source(s):
		Alternate ID Source(s):
										Quantitative Value (Normalized NSAF)	Quantitative Value (Normalized NSAF)	Quantitative Value (Normalized NSAF)	Quantitative Value (Normalized NSAF)	Quantitative Value (Normalized NSAF)	Quantitative Value (Normalized NSAF)	Quantitative Value (Normalized NSAF)	Quantitative Value (Normalized NSAF)	Quantitative Value (Normalized NSAF)	Quantitative Value (Normalized NSAF)	Quantitative Value (Normalized NSAF)	Quantitative Value (Normalized NSAF)	Quantitative Value (Normalized NSAF)	Quantitative Value (Normalized NSAF)	Quantitative Value (Normalized NSAF)	Quantitative Value (Normalized NSAF)
MasterScaffoldWith1stAnd2ndBirAPulldowns										CST2_203600	CST4_261650	CST9_310790	BPK1	BPK1	CST	CST	GRA6	GRA6	MAG1	MAG1	MCP3	MCP4	MCP4	PRU	PRU
#	Visible?	Starred?	Identified Proteins (248/260)	Accession Number	Alternate ID	Molecular Weight	Protein Grouping Ambiguity	Taxonomy		CST2_203600	CST4_261650	CST9_310790	BPK_1	BPK1	CST1_1	CST1	GRA6_1	GRA6	MAG1_1	MAG1	MCP3	MCP4_1	MCP4	PRU_1	PRU
1	TRUE	Empty	Cluster of Isoform 4 of Acetyl-CoA carboxylase 1 OS=Homo sapiens GN=ACACA (ACACA_HUMAN)	ACACA_HUMAN [2]		266 kDa	TRUE	unknown		0.043785	0.05963	0.063374	0.025481	0.079095	0.071274	0.026696	0.017938	0.019953	0.024158	0.023868	0.042157	0.0225	0.0234	0.016562	0.025269
1.1	TRUE	Empty	Isoform 4 of Acetyl-CoA carboxylase 1 OS=Homo sapiens GN=ACACA	ACACA_HUMAN		266 kDa	TRUE	unknown		0.043785	0.05963	0.063374	0.025481	0.079095	0.071274	0.053094	0.017938	0.019953	0.024158	0.023868	0.042157	0.0225	0.0234	0.016562	0.025269
1.2	TRUE	Empty	Isoform 2 of Acetyl-CoA carboxylase 2 OS=Homo sapiens GN=ACACB	ACACB_HUMAN		277 kDa	TRUE	unknown		0	0	0	0	0	0	0.00029766	0	0	0	0	0	0	0	0	0
2	TRUE	Empty	Isoform 2 of Pyruvate carboxylase, mitochondrial OS=Homo sapiens GN=PC	PYC_HUMAN		130 kDa	TRUE	unknown		0.063593	0.072571	0.081666	0.055157	0.075251	0.11143	0.10078	0.22445	0.10309	0.24695	0.12725	0.065621	0.25569	0.12564	0.16579	0.11301
3	TRUE	Empty	SAG-related sequence SRS44 OS=Toxoplasma_gondii_ME49 GN=TGME49_264660-t26_1-p1	TGME49_264660-t26_1-p1		262 kDa		unknown		0.033806	0.04927	0.0133	0	0.00061301	0.13574	0.082651	0.012595	0.0071013	0.019423	0.011715	0.056584	0.043254	0.014975	0	0
4	TRUE	Empty	acetyl-CoA carboxylase ACC1 OS=Toxoplasma_gondii_ME49 GN=TGME49_221320-t26_1-p1	TGME49_221320-t26_1-p1		288 kDa		unknown		0.038675	0.027465	0.026177	0.010114	0.053496	0.019508	0.0078917	0.0068187	0.015993	0.015259	0.018742	0.03634	0.013996	0.019369	0.018468	0.028562
5	TRUE	Empty	Isoform 2 of Propionyl-CoA carboxylase alpha chain, mitochondrial OS=Homo sapiens GN=PCCA	PCCA_HUMAN		80 kDa		unknown		0.071719	0.057483	0.081909	0.043249	0.077394	0.089663	0.05974	0.02441	0.028966	0.058525	0.037326	0.064022	0.051893	0.046613	0	0.038451
6	TRUE	Empty	Cluster of Actin, cytoplasmic 2 OS=Homo sapiens GN=ACTG1 PE=1 SV=1 (ACTG_HUMAN)	ACTG_HUMAN [4]		42 kDa	TRUE	unknown		0.018158	0.022306	0.02754	0.024508	0.027034	0.031971	0.021453	0.018998	0.0067015	0.020666	0.010656	0.029548	0.016248	0.015872	0.017541	0.009219
6.1	TRUE	Empty	Actin, cytoplasmic 2 OS=Homo sapiens GN=ACTG1 PE=1 SV=1	ACTG_HUMAN		42 kDa	TRUE	unknown		0.052968	0.039855	0.046644	0.05783	0.050083	0.063942	0.047387	0.018998	0.012377	0.020666	0.016318	0.056081	0.016248	0.015872	0.017541	0.017127
6.2	TRUE	Empty	Actin, alpha cardiac muscle 1 OS=Homo sapiens GN=ACTC1 PE=1 SV=1	ACTC_HUMAN		42 kDa	TRUE	unknown		0.0015054	0.0047572	0.0084357	0.013596	0.0039854	0	0.015083	0	0.001026	0	0.0049944	0.0030153	0	0	0	0.0013105
6.3	TRUE	Empty	Beta-actin-like protein 2 OS=Homo sapiens GN=ACTBL2 PE=1 SV=2	ACTBL_HUMAN		42 kDa	TRUE	unknown		0	0	0	0.0020973	0	0	0.0018904	0	0	0	0	0	0	0	0	0
6.4	TRUE	Empty	POTE ankyrin domain family member I OS=Homo sapiens GN=POTEI PE=3 SV=1	POTEI_HUMAN		121 kDa	TRUE	unknown		0	0	0	0	0	0	0	0	0	0	0	0	0	0	0	0
7	TRUE	Empty	Methylcrotonoyl-CoA carboxylase subunit alpha, mitochondrial OS=Homo sapiens GN=MCCC1 PE=1 SV=3	MCCA_HUMAN		80 kDa	TRUE	unknown		0.046184	0.052774	0.075668	0.026649	0.059063	0.077172	0.07157	0.026204	0.024541	0.04123	0.028568	0.043903	0.048743	0.028733	0.030243	0.03271
8	TRUE	Empty	Cluster of Myosin-9 OS=Homo sapiens GN=MYH9 PE=1 SV=4 (MYH9_HUMAN)	MYH9_HUMAN [3]		227 kDa	TRUE	unknown		0.018821	0.022571	0.033263	0.0044258	0.024914	0.0076462	0.0065278	0.0017183	0.016512	0	0.017712	0.036539	0	0.011126	0	0.019662
8.1	TRUE	Empty	Myosin-9 OS=Homo sapiens GN=MYH9 PE=1 SV=4	MYH9_HUMAN		227 kDa	TRUE	unknown		0.018821	0.022571	0.033263	0.0044258	0.024914	0.0076462	0.0065278	0.0017183	0.016512	0.00080109	0.017712	0.036539	0	0.011126	0	0.019662
8.2	TRUE	Empty	Isoform 6 of Myosin-14 OS=Homo sapiens GN=MYH14	MYH14_HUMAN		228 kDa	TRUE	unknown		0	0	0	0	0	0	0	0	0	0	0	0	0	0	0	0
8.3	TRUE	Empty	Isoform 4 of Myosin-11 OS=Homo sapiens GN=MYH11	MYH11_HUMAN		227 kDa	TRUE	unknown		0	0	0	0	0	0	0	0	0	0	0	0	0	0	0	0
9	TRUE	Empty	hypothetical protein OS=Toxoplasma_gondii_ME49 GN=TGME49_209755-t26_1-p1	TGME49_209755-t26_1-p1		140 kDa		unknown		0.051188	0.024851	0.05238	0	0.0011784	0.017239	0.0016725	0.0018625	0.011831	0.0078148	0.023997	0.004458	0	0	0	0
10	TRUE	Empty	pyruvate carboxylase OS=Toxoplasma_gondii_ME49 GN=TGME49_284190-t26_1-p1	TGME49_284190-t26_1-p1		152 kDa	TRUE	unknown		0.016728	0.0047276	0.010288	0.0056692	0.023223	0.002873	0.002044	0.0059752	0.0077857	0.0039795	0.006768	0.016753	0.0026281	0.011767	0.0015763	0.012431
11	TRUE	Empty	Cluster of Tubulin beta chain OS=Homo sapiens GN=TUBB PE=1 SV=2 (TBB5_HUMAN)	TBB5_HUMAN [3]		50 kDa	TRUE	unknown		0.0057476	0.0044821	0.0071533	0.0035489	0.0076063	0.0011251	0.0032018	0	0.0021778	0	0.002118	0.0051178	0	0.0022342	0	0.0033383
11.1	TRUE	Empty	Tubulin beta chain OS=Homo sapiens GN=TUBB PE=1 SV=2	TBB5_HUMAN		50 kDa	TRUE	unknown		0.0076692	0.0080787	0.012535	0.0071044	0.0084599	0.0022502	0.0032018	0.0026742	0.0043557	0	0.0021203	0.0076809	0	0.0044684	0	0.0033383
11.2	TRUE	Empty	Tubulin beta-4B chain OS=Homo sapiens GN=TUBB4B PE=1 SV=1	TBB4B_HUMAN		50 kDa	TRUE	unknown		0.003826	0.0026869	0.00536	0.0026582	0.0067527	0	0	0	0	0	0.0021156	0.0025546	0	0	0	0
11.3	TRUE	Empty	Tubulin beta-6 chain OS=Homo sapiens GN=TUBB6 PE=1 SV=1	TBB6_HUMAN		50 kDa	TRUE	unknown		0	0.0026808	0.0035653	0.00088407	0	0	0	0	0	0	0	0	0	0	0	0
12	TRUE	Orange	microneme protein, putative OS=Toxoplasma_gondii_ME49 GN=TGME49_208730-t26_1-p1	TGME49_208730-t26_1-p1		105 kDa		unknown		0.033517	0.040094	0	0	0	0.012001	0	0	0.00077434	0	0	0.048362	0.06099	0.025321	0	0
13	TRUE	Empty	60S ribosomal protein L7 OS=Homo sapiens GN=RPL7 PE=1 SV=1	RL7_HUMAN		29 kDa		unknown		0.036614	0.036159	0.080147	0.030208	0.07573	0.040286	0.022929	0.023939	0.03899	0.031249	0.043655	0.03667	0.034395	0.051999	0.044206	0.055781
14	TRUE	Empty	Cluster of Tubulin alpha-1B chain OS=Homo sapiens GN=TUBA1B PE=1 SV=1 (TBA1B_HUMAN)	TBA1B_HUMAN [2]		50 kDa	TRUE	unknown		0.0037751	0.0039767	0.0035258	0.0043714	0.0049972	0.0033229	0	0	0	0	0	0.0025206	0	0	0	0
14.1	TRUE	Empty	Tubulin alpha-1B chain OS=Homo sapiens GN=TUBA1B PE=1 SV=1	TBA1B_HUMAN		50 kDa	TRUE	unknown		0.0050334	0.0053022	0.0035258	0.0052456	0.0066629	0	0	0	0	0	0	0.0025206	0	0	0	0
14.2	TRUE	Empty	Tubulin alpha-1A chain OS=Homo sapiens GN=TUBA1A PE=1 SV=1	TBA1A_HUMAN		50 kDa	TRUE	unknown		0.0025167	0.0026511	0.0035258	0.0034971	0.0033314	0.0066459	0	0	0	0	0	0.0025206	0	0	0	0
15	TRUE	Empty	MAG1 OS=Toxoplasma_gondii_ME49 GN=TGME49_270240-t26_1-p1	TGME49_270240-t26_1-p1		49 kDa		unknown		0.037667	0.026452	0.0070359	0	0	0.039787	0.015726	0.015761	0.013691	0.071031	0.035408	0.02012	0.0080879	0.006584	0	0
16	TRUE	Empty	Isoform 16 of Fibronectin OS=Homo sapiens GN=FN1	FINC_HUMAN		263 kDa		unknown		0	0	0	0.051613	0	0.018248	0.031375	0.0010192	0.0009369	0.0009503	0.0017103	0	0	0.00080096	0	0.0019946
17	TRUE	Empty	60S ribosomal protein L4 OS=Homo sapiens GN=RPL4 PE=1 SV=5	RL4_HUMAN		48 kDa		unknown		0.018607	0.018201	0.035377	0.0018468	0.028149	0.0046796	0.0083232	0.0027807	0.012681	0.0025927	0.012126	0.017305	0.0085615	0.015101	0.01027	0.018513
18	TRUE	Empty	Cluster of Vimentin OS=Homo sapiens GN=VIM PE=1 SV=4 (VIME_HUMAN)	VIME_HUMAN [2]		54 kDa	TRUE	unknown		0.012178	0.0025658	0.0034123	0.086305	0.025794	0.006432	0.004576	0	0.0091301	0	0.0090911	0.0024394	0	0.0031931	0	0.0063613
18.1	TRUE	Empty	Vimentin OS=Homo sapiens GN=VIM PE=1 SV=4	VIME_HUMAN		54 kDa	TRUE	unknown		0.012178	0.0025658	0.0034123	0.086305	0.025794	0.006432	0.004576	0	0.0091301	0	0.0090911	0.0024394	0	0.0031931	0	0.0063613
18.2	TRUE	Empty	Isoform 2 of Neurofilament medium polypeptide OS=Homo sapiens GN=NEFM	NFM_HUMAN		59 kDa	TRUE	unknown		0	0	0	0	0	0	0	0	0	0	0	0	0	0	0	0
19	TRUE	Empty	Keratin, type I cytoskeletal 10 OS=Homo sapiens GN=KRT10 PE=1 SV=6	K1C10_HUMAN		59 kDa		unknown		0	0	0	0	0.0012864	0.0034216	0.075462	0.042696	0.019207	0.0094786	0.0048361	0	0.0083464	0.011041	0.048808	0.017766
20	TRUE	Empty	Cluster of chaperonin protein BiP OS=Toxoplasma_gondii_ME49 GN=TGME49_311720-t26_1-p1 (TGME49_311720-t26_1-p1)	TGME49_311720-t26_1-p1 [2]		73 kDa	TRUE	unknown		0.0093453	0.0098444	0	0.00234	0	0.020939	0.010641	0.02133	0.011575	0.011601	0.0098591	0.0093597	0.0018242	0.0081676	0	0
20.1	TRUE	Empty	chaperonin protein BiP OS=Toxoplasma_gondii_ME49 GN=TGME49_311720-t26_1-p1	TGME49_311720-t26_1-p1		73 kDa	TRUE	unknown		0.0093453	0.0098444	0	0	0	0.020939	0.010641	0.02133	0.022003	0.011601	0.018321	0.0093597	0.0018242	0.0081676	0	0
20.2	TRUE	Empty	heat shock protein HSP70 OS=Toxoplasma_gondii_ME49 GN=TGME49_273760-t26_1-p1	TGME49_273760-t26_1-p1		73 kDa	TRUE	unknown		0	0	0	0.00234	0	0	0	0	0.0011477	0	0.0013968	0	0	0	0	0
21	TRUE	Empty	Keratin, type II cytoskeletal 1 OS=Homo sapiens GN=KRT1 PE=1 SV=6	K2C1_HUMAN		66 kDa	TRUE	unknown		0.0026437	0.0037132	0.0024691	0.0030613	0.0046661	0	0.035319	0.023969	0.01982	0.0068764	0.0051165	0.0035304	0.009461	0.010012	0.0034047	0.016111
22	TRUE	Empty	Isoform 2 of Serine/arginine-rich splicing factor 3 OS=Homo sapiens GN=SRSF3	SRSF3_HUMAN		19 kDa		unknown		0	0	0	0	0	0.032229	0.040126	0.17236	0.037735	0.16071	0.057405	0	0.11793	0.057463	0.21219	0.057239
23	TRUE	Empty	Cluster of Isoform 4 of Alpha-actinin-1 OS=Homo sapiens GN=ACTN1 (ACTN1_HUMAN)	ACTN1_HUMAN [3]		103 kDa	TRUE	unknown		0.0079064	0.0053337	0.0044194	0	0	0	0	0	0	0	0	0.013308	0	0	0	0
23.1	TRUE	Empty	Isoform 4 of Alpha-actinin-1 OS=Homo sapiens GN=ACTN1	ACTN1_HUMAN		103 kDa	TRUE	unknown		0.011452	0.0080425	0.0053479	0	0	0	0	0	0	0	0	0.019753	0	0	0	0
23.2	TRUE	Empty	Isoform 3 of Alpha-actinin-4 OS=Homo sapiens GN=ACTN4	ACTN4_HUMAN		105 kDa	TRUE	unknown		0.0043607	0.0026249	0.0034909	0	0	0	0	0	0	0	0	0.0068631	0	0	0	0
23.3	TRUE	Empty	Alpha-actinin-2 OS=Homo sapiens GN=ACTN2 PE=1 SV=1	ACTN2_HUMAN		104 kDa	TRUE	unknown		0	0	0	0	0	0	0	0	0	0	0	0	0	0	0	0
24	TRUE	Empty	acetyl-coA carboxylase ACC2 OS=Toxoplasma_gondii_ME49 GN=TGME49_218560-t26_1-p1	TGME49_218560-t26_1-p1		365 kDa	TRUE	unknown		0.0030054	0.00035177	0.002573	0	0.0090617	0.00029394	0	0	0	0	0.00027697	0.0046822	0	0.00072962	0	0.0017443
25	TRUE	Empty	heat shock protein 90, putative OS=Toxoplasma_gondii_ME49 GN=TGME49_244560-t26_1-p1	TGME49_244560-t26_1-p1		97 kDa	TRUE	unknown		0.018091	0.014822	0	0	0	0	0.0058744	0	0.011416	0	0.011115	0.015434	0	0.0029279	0	0
26	TRUE	Empty	Histone H4 OS=Homo sapiens GN=HIST1H4A PE=1 SV=2	H4_HUMAN		11 kDa		unknown		0.044079	0.011608	0.023157	0.088047	0.043762	0.0485	0.082812	0.046111	0.056328	0.042994	0.050271	0.038628	0.070985	0.086679	0.042575	0.047967
27	TRUE	Orange	microneme protein, putative OS=Toxoplasma_gondii_ME49 GN=TGME49_208740-t26_1-p1	TGME49_208740-t26_1-p1		66 kDa		unknown		0.016802	0.031465	0	0	0	0	0	0	0	0	0	0.046743	0.016034	0.013868	0	0
28	TRUE	Empty	Cluster of Histone H3.1 OS=Homo sapiens GN=HIST1H3A PE=1 SV=2 (H31_HUMAN)	H31_HUMAN [4]		15 kDa	TRUE	unknown		0	0	0	0	0	0.029385	0.0078397	0	0	0	0	0	0	0	0	0
28.1	TRUE	Empty	Histone H3.1 OS=Homo sapiens GN=HIST1H3A PE=1 SV=2	H31_HUMAN		15 kDa	TRUE	unknown		0	0	0	0	0	0.029385	0.010453	0	0	0	0	0	0	0	0	0
28.2	TRUE	Empty	Histone H3.3 OS=Homo sapiens GN=H3F3A PE=1 SV=2	H33_HUMAN		15 kDa	TRUE	unknown		0	0	0	0	0	0	0.0052265	0	0	0	0	0	0	0	0	0
28.3	TRUE	Empty	histone H3.3 OS=Toxoplasma_gondii_ME49 GN=TGME49_218260-t26_1-p1	TGME49_218260-t26_1-p1 (+1)		15 kDa	TRUE	unknown		0	0	0	0	0	0	0	0	0	0	0	0	0	0	0	0
29	TRUE	Empty	Cluster of Isoform 3 of Putative RNA-binding protein Luc7-like 2 OS=Homo sapiens GN=LUC7L2 (LC7L2_HUMAN)	LC7L2_HUMAN [2]		47 kDa	TRUE	unknown		0	0.0030501	0.0020282	0	0	0	0	0.021366	0.0061616	0.017076	0.013311	0	0.018796	0.0079014	0.033819	0.0072356
29.1	TRUE	Empty	Isoform 3 of Putative RNA-binding protein Luc7-like 2 OS=Homo sapiens GN=LUC7L2	LC7L2_HUMAN		47 kDa	TRUE	unknown		0	0.0030501	0.0020282	0	0	0	0	0.021366	0.009943	0.017076	0.013311	0	0.018796	0.01275	0.033819	0.011431
29.2	TRUE	Empty	Isoform 2 of Putative RNA-binding protein Luc7-like 1 OS=Homo sapiens GN=LUC7L	LUC7L_HUMAN		44 kDa	TRUE	unknown		0	0	0	0	0	0	0	0	0.0023802	0	0	0	0	0.0030523	0	0.0030404
30	TRUE	Empty	Isoform 3 of Pyruvate kinase PKM OS=Homo sapiens GN=PKM	KPYM_HUMAN		58 kDa		unknown		0.010688	0.023643	0.023957	0.010698	0.03254	0	0.0055101	0	0.003642	0	0.0035459	0.0042817	0	0.0028022	0	0.0037217
31	TRUE	Empty	60S ribosomal protein L18 OS=Homo sapiens GN=RPL18 PE=1 SV=2	RL18_HUMAN		22 kDa		unknown		0.027168	0.0159	0.025374	0.0041946	0.015984	0.015943	0.015123	0.029871	0.024326	0.027852	0.023684	0.01814	0.03832	0.024956	0.06895	0.049717
32	TRUE	Empty	Cluster of Elongation factor 1-alpha 1 OS=Homo sapiens GN=EEF1A1 PE=1 SV=1 (EF1A1_HUMAN)	EF1A1_HUMAN [4]		50 kDa	TRUE	unknown		0.006142	0.01294	0.0086046	0.0025604	0.0097564	0	0.0030771	0	0.00087706	0	0	0.0049211	0	0	0	0
32.1	TRUE	Empty	Elongation factor 1-alpha 1 OS=Homo sapiens GN=EEF1A1 PE=1 SV=1	EF1A1_HUMAN (+1)		50 kDa	TRUE	unknown		0.006142	0.01294	0.0086046	0.0025604	0.0097564	0	0.0030771	0	0.00087706	0	0	0.0049211	0	0	0	0
32.2	TRUE	Empty	elongation factor 1-alpha (EF-1-ALPHA), putative OS=Toxoplasma_gondii_ME49 GN=TGME49_286420-t26_1-p1	TGME49_286420-t26_1-p1 (+1)		49 kDa	TRUE	unknown		0	0	0	0	0	0	0	0	0	0	0	0	0	0	0	0
33	TRUE	Empty	Histone H2B type F-S OS=Homo sapiens GN=H2BFS PE=1 SV=2	H2BFS_HUMAN		14 kDa		unknown		0.045041	0.028468	0.02524	0.075104	0.017887	0.031717	0.033848	0	0.015349	0.0087865	0.014943	0.027066	0	0.0078729	0	0.011763
34	TRUE	Empty	Cluster of Isoform 2 of Filamin-A OS=Homo sapiens GN=FLNA (FLNA_HUMAN)	FLNA_HUMAN [2]		281 kDa	TRUE	unknown		0.0017152	0.0033878	0.0015018	0.0035859	0.0034057	0.00037859	0	0	0	0	0	0.0012884	0	0	0	0
34.1	TRUE	Empty	Isoform 2 of Filamin-A OS=Homo sapiens GN=FLNA	FLNA_HUMAN		281 kDa	TRUE	unknown		0.0017152	0.0033878	0.0015018	0.0035859	0.0034057	0.00037859	0	0	0	0	0	0.0012884	0	0	0	0
34.2	TRUE	Empty	Filamin-B OS=Homo sapiens GN=FLNB PE=1 SV=2	FLNB_HUMAN		277 kDa	TRUE	unknown		0	0	0	0	0	0	0	0	0	0	0	0	0	0	0	0
35	TRUE	Empty	60S ribosomal protein L15 OS=Homo sapiens GN=RPL15 PE=1 SV=2	RL15_HUMAN		24 kDa		unknown		0.019474	0.023444	0.027282	0.0077313	0.02946	0.0048975	0.010453	0.032755	0.013337	0	0.012985	0.033435	0	0	0	0
36	TRUE	Empty	Cluster of Keratin, type II cytoskeletal 2 epidermal OS=Homo sapiens GN=KRT2 PE=1 SV=2 (K22E_HUMAN)	K22E_HUMAN [5]		65 kDa	TRUE	unknown		0	0	0	0.0027964	0	0	0.0041281	0	0.0072636	0	0.001551	0	0	0.0016556	0	0.0054939
36.1	TRUE	Empty	Keratin, type II cytoskeletal 2 epidermal OS=Homo sapiens GN=KRT2 PE=1 SV=2	K22E_HUMAN		65 kDa	TRUE	unknown		0	0	0	0	0	0	0.0033371	0	0.0072636	0	0.0014733	0	0	0.0015524	0	0.0092781
36.2	TRUE	Empty	Keratin, type II cytoskeletal 79 OS=Homo sapiens GN=KRT79 PE=1 SV=2	K2C79_HUMAN		58 kDa	TRUE	unknown		0	0	0	0	0	0	0	0	0	0	0	0	0	0	0	0
36.3	TRUE	Empty	Keratin, type II cytoskeletal 1b OS=Homo sapiens GN=KRT77 PE=2 SV=3	K2C1B_HUMAN		62 kDa	TRUE	unknown		0	0	0	0	0	0	0.004919	0	0.0013384	0	0.0016288	0	0	0.00085812	0	0.0017096
36.4	TRUE	Empty	Keratin, type II cytoskeletal 6B OS=Homo sapiens GN=KRT6B PE=1 SV=5	K2C6B_HUMAN		60 kDa	TRUE	unknown		0	0	0	0.0027964	0	0	0	0	0	0	0	0	0	0.0017588	0	0
36.5	TRUE	Empty	Keratin, type II cytoskeletal 3 OS=Homo sapiens GN=KRT3 PE=1 SV=3	K2C3_HUMAN		64 kDa	TRUE	unknown		0	0	0	0	0	0	0	0	0	0	0	0	0	0	0	0
37	TRUE	Empty	Isoform 3 of Unconventional myosin-Ic OS=Homo sapiens GN=MYO1C	MYO1C_HUMAN		122 kDa		unknown		0.0026694	0.0044992	0.0067315	0	0.0028269	0.002871	0.0013617	0	0.00037048	0	0.0013526	0.014437	0	0	0	0
38	TRUE	Empty	rhoptry protein ROP1 OS=Toxoplasma_gondii_ME49 GN=TGME49_309590-t26_1-p1	TGME49_309590-t26_1-p1		48 kDa		unknown		0.0076348	0.0026808	0.0071306	0	0.0050532	0	0	0	0	0	0.0021108	0.0038233	0.0054645	0.011121	0.014748	0.023263
39	TRUE	Empty	Annexin A2 OS=Homo sapiens GN=ANXA2 PE=1 SV=2	ANXA2_HUMAN		39 kDa		unknown		0.011719	0.010581	0.025798	0.045361	0.0088642	0.0088416	0.0062903	0	0	0	0	0.0016767	0	0	0	0
40	TRUE	Empty	60S ribosomal protein L19 OS=Homo sapiens GN=RPL19 PE=1 SV=1	RL19_HUMAN		23 kDa		unknown		0.014477	0.015251	0.028395	0	0.022997	0.010195	0.014506	0.024232	0.013814	0.011297	0.016811	0.0145	0	0.0075917	0.022373	0.015124
41	TRUE	Empty	40S ribosomal protein S8 OS=Homo sapiens GN=RPS8 PE=1 SV=2	RS8_HUMAN		24 kDa		unknown		0.010914	0.0057483	0.011467	0.011374	0.0072235	0.0096067	0.0068346	0.028542	0.013017	0.02129	0.015841	0.019129	0.023434	0.0095383	0.010541	0
42	TRUE	Empty	Cluster of Histone H2A type 1-D OS=Homo sapiens GN=HIST1H2AD PE=1 SV=2 (H2A1D_HUMAN)	H2A1D_HUMAN [7]		14 kDa	TRUE	unknown		0	0	0	0.012132	0	0	0	0	0.0059505	0	0	0	0	0	0	0
42.1	TRUE	Empty	Histone H2A type 1-D OS=Homo sapiens GN=HIST1H2AD PE=1 SV=2	H2A1D_HUMAN (+3)		14 kDa	TRUE	unknown		0	0	0	0.012132	0	0	0	0	0.0059505	0	0	0	0	0	0	0
42.2	TRUE	Empty	Histone H2A type 1-B/E OS=Homo sapiens GN=HIST1H2AB PE=1 SV=2	H2A1B_HUMAN (+2)		14 kDa	TRUE	unknown		0	0	0	0	0	0	0	0	0.0059505	0	0	0	0	0.0076307	0	0
43	TRUE	Empty	Isoform 3 of Transformer-2 protein homolog beta OS=Homo sapiens GN=TRA2B	TRA2B_HUMAN		34 kDa		unknown		0	0	0	0	0	0	0	0.025263	0.021488	0.023555	0.013075	0	0.025927	0.010333	0.023326	0.027448
44	TRUE	Empty	Isoform 4 of Serine/arginine-rich splicing factor 7 OS=Homo sapiens GN=SRSF7	SRSF7_HUMAN		26 kDa		unknown		0	0	0	0	0	0	0	0.031523	0.0068457	0.044088	0.012497	0	0.02696	0.013168	0.058211	0.013117
45	TRUE	Empty	Isoform ASF-3 of Serine/arginine-rich splicing factor 1 OS=Homo sapiens GN=SRSF1	SRSF1_HUMAN		22 kDa		unknown		0	0	0	0	0	0	0	0.029536	0.023092	0.011016	0.018735	0	0.012125	0.029612	0.010908	0.031954
46	TRUE	Empty	Keratin, type I cytoskeletal 9 OS=Homo sapiens GN=KRT9 PE=1 SV=3	K1C9_HUMAN		62 kDa		unknown		0.0018219	0.00095959	0	0.0025316	0.0024117	0	0.0068456	0.011435	0.0074501	0	0.0068001	0.0018247	0	0.0047768	0	0.0047582
47	TRUE	Empty	Cluster of Isoform 2 of RNA-binding motif protein, X chromosome OS=Homo sapiens GN=RBMX (RBMX_HUMAN)	RBMX_HUMAN [2]		22 kDa	TRUE	unknown		0	0	0	0	0	0	0	0	0.023681	0	0.021615	0	0	0.030367	0.011601	0.03529
47.1	TRUE	Empty	Isoform 2 of RNA-binding motif protein, X chromosome OS=Homo sapiens GN=RBMX	RBMX_HUMAN		22 kDa	TRUE	unknown		0	0	0	0	0	0	0	0	0.023681	0	0.021615	0	0	0.030367	0.011601	0.03529
47.2	TRUE	Empty	RNA-binding motif protein, X-linked-like-3 OS=Homo sapiens GN=RBMXL3 PE=2 SV=2	RMXL3_HUMAN		115 kDa	TRUE	unknown		0	0	0	0	0	0	0	0	0	0	0	0	0	0	0	0
48	TRUE	Empty	Cluster of Histone H1.4 OS=Homo sapiens GN=HIST1H1E PE=1 SV=2 (H14_HUMAN)	H14_HUMAN [2]		22 kDa	TRUE	unknown		0	0	0	0	0	0	0	0	0	0	0	0	0	0	0	0
48.1	TRUE	Empty	Histone H1.4 OS=Homo sapiens GN=HIST1H1E PE=1 SV=2	H14_HUMAN		22 kDa	TRUE	unknown		0	0	0	0	0	0	0	0	0	0	0	0	0	0	0	0
48.2	TRUE	Empty	Histone H1.2 OS=Homo sapiens GN=HIST1H1C PE=1 SV=2	H12_HUMAN		21 kDa	TRUE	unknown		0	0	0	0	0	0	0	0	0	0	0	0	0	0	0	0
49	TRUE	Orange	hypothetical protein OS=Toxoplasma_gondii_ME49 GN=TGME49_261650-t26_1-p1	TGME49_261650-t26_1-p1		125 kDa		unknown		0.00050002	0.017908	0	0	0	0	0	0	0	0	0	0.0015024	0	0.001748	0	0
50	TRUE	Empty	Serpin H1 OS=Homo sapiens GN=SERPINH1 PE=1 SV=2	SERPH_HUMAN		46 kDa		unknown		0	0.0028604	0	0.015093	0	0.011951	0.003401	0	0.0018506	0	0.0022522	0	0	0.0059329	0	0.0047279
51	TRUE	Empty	Isoform 2 of Splicing factor U2AF 65 kDa subunit OS=Homo sapiens GN=U2AF2	U2AF2_HUMAN		53 kDa		unknown		0	0	0	0	0	0.0042425	0.0030183	0	0.012318	0	0.0079952	0	0	0.0052653	0	0.013637
52	TRUE	Empty	Isoform 3 of Heterogeneous nuclear ribonucleoprotein R OS=Homo sapiens GN=HNRNPR	HNRPR_HUMAN		67 kDa	TRUE	unknown		0	0	0	0	0	0	0	0	0.0091008	0	0.006329	0	0	0.0066688	0	0.012455
53	TRUE	Empty	60S ribosomal protein L23a OS=Homo sapiens GN=RPL23A PE=1 SV=1	RL23A_HUMAN		18 kDa		unknown		0.0072759	0	0	0.01011	0	0	0.018226	0	0.017356	0	0.015087	0	0	0.019077	0	0.015835
54	TRUE	Empty	protein disulfide isomerase OS=Toxoplasma_gondii_ME49 GN=TGME49_211680-t26_1-p1	TGME49_211680-t26_1-p1		53 kDa		unknown		0.0072295	0.011423	0	0	0	0	0	0	0.008212	0	0.0059964	0.0072406	0	0	0	0
55	TRUE	Empty	Isoform 6 of RNA-binding protein EWS OS=Homo sapiens GN=EWSR1	EWS_HUMAN		63 kDa		unknown		0	0	0	0	0	0.0016652	0	0.0019789	0.0058018	0	0.0023536	0	0	0.0057866	0.0036543	0.005764
56	TRUE	Empty	Isoform 4 of Myosin-10 OS=Homo sapiens GN=MYH10	MYH10_HUMAN		229 kDa	TRUE	unknown		0.00057441	0	0.00040236	0	0	0.0019912	0.0014166	0	0.00057815	0	0	0.0031641	0	0	0	0
57	TRUE	Empty	Non-histone chromosomal protein HMG-17 OS=Homo sapiens GN=HMGN2 PE=1 SV=3	HMGN2_HUMAN		9 kDa		unknown		0	0	0	0	0	0	0.039489	0.026386	0.01719	0.024602	0.01046	0	0.02708	0.011022	0.073087	0.021958
58	TRUE	Empty	60S ribosomal protein L7a OS=Homo sapiens GN=RPL7A PE=1 SV=2	RL7A_HUMAN		30 kDa		unknown		0.0064006	0.0044949	0.0059779	0	0.011297	0	0	0	0.0087245	0	0.010618	0.0085472	0	0.0037293	0	0.0037147
59	TRUE	Empty	60S ribosomal protein L29 OS=Homo sapiens GN=RPL29 PE=1 SV=2	RL29_HUMAN		18 kDa		unknown		0.0071386	0	0.0050004	0	0.0047248	0	0.013411	0.029871	0.0048652	0.027852	0.011842	0	0	0.0062389	0.05516	0.0093219
60	TRUE	Empty	Isoform 2 of Glyceraldehyde-3-phosphate dehydrogenase OS=Homo sapiens GN=GAPDH	G3P_HUMAN		32 kDa		unknown		0	0	0	0.041717	0	0	0	0	0	0	0	0	0	0	0	0
61	TRUE	Empty	hypothetical protein OS=Toxoplasma_gondii_ME49 GN=TGME49_203600-t26_1-p1	TGME49_203600-t26_1-p1		47 kDa		unknown		0.032319	0	0	0	0	0	0	0	0	0	0	0	0	0	0	0
62	TRUE	Empty	protein disulfide isomerase-related protein (provisional), putative OS=Toxoplasma_gondii_ME49 GN=TGME49_249270-t26_1-p1	TGME49_249270-t26_1-p1		60 kDa		unknown		0.0051875	0.0032788	0	0	0	0	0	0	0.0063639	0	0.0051633	0.0031173	0	0.00090675	0	0
63	TRUE	Empty	Ras GTPase-activating-like protein IQGAP1 OS=Homo sapiens GN=IQGAP1 PE=1 SV=1	IQGA1_HUMAN		189 kDa		unknown		0.00137	0.00072158	0	0	0.00090675	0	0	0	0	0	0	0.0054884	0	0	0	0
64	TRUE	Empty	Ubiquitin-40S ribosomal protein S27a OS=Homo sapiens GN=RPS27A PE=1 SV=2	RS27A_HUMAN		18 kDa		unknown		0.0036379	0.0038322	0.010193	0.0075826	0.0096313	0	0.0045564	0.015223	0.0049588	0.0070968	0.0030174	0.007287	0.0078114	0.0063589	0	0.0063341
65	TRUE	Empty	40S ribosomal protein S30 OS=Homo sapiens GN=FAU PE=1 SV=1	RS30_HUMAN		7 kDa		unknown		0	0	0	0	0	0	0.024095	0	0.039334	0	0.031913	0	0	0.05044	0	0.025122
66	TRUE	Empty	Fibulin-2 OS=Homo sapiens GN=FBLN2 PE=1 SV=2	FBLN2_HUMAN		127 kDa		unknown		0	0	0	0.0056613	0	0.0016877	0.0024014	0	0	0	0	0	0	0	0	0
67	TRUE	Empty	RNA-binding protein FUS OS=Homo sapiens GN=FUS PE=1 SV=1	FUS_HUMAN		53 kDa		unknown		0	0	0	0	0	0	0	0	0.0058826	0	0.0071592	0	0	0.0028289	0	0.0037571
68	TRUE	Empty	60S ribosomal protein L18a OS=Homo sapiens GN=RPL18A PE=1 SV=2	RL18A_HUMAN		21 kDa		unknown		0	0.0067935	0.022587	0	0.02561	0	0	0	0	0	0	0.012918	0	0	0	0
69	TRUE	Empty	Isoform 3 of RNA-binding protein 39 OS=Homo sapiens GN=RBM39	RBM39_HUMAN		59 kDa		unknown		0	0.0045119	0.0045003	0	0.0014174	0	0	0	0.0029526	0	0.0035933	0	0	0.0028397	0	0.0037715
70	TRUE	Empty	60S ribosomal protein L27a OS=Homo sapiens GN=RPL27A PE=1 SV=2	RL27A_HUMAN		17 kDa		unknown		0	0.0080787	0.005372	0	0.010152	0	0	0	0.010454	0	0.006361	0.011521	0	0.013405	0	0.010015
71	TRUE	Empty	78 kDa glucose-regulated protein OS=Homo sapiens GN=HSPA5 PE=1 SV=2	GRP78_HUMAN		72 kDa	TRUE	unknown		0	0	0	0.010249	0	0	0	0	0	0	0	0	0	0	0	0
72	TRUE	Empty	hypothetical protein OS=Toxoplasma_gondii_ME49 GN=TGME49_213067-t26_1-p1	TGME49_213067-t26_1-p1		50 kDa		unknown		0	0.019839	0	0	0	0	0	0	0	0	0	0	0	0	0	0
73	TRUE	Empty	60S ribosomal protein L3 OS=Homo sapiens GN=RPL3 PE=1 SV=2	RL3_HUMAN		46 kDa	TRUE	unknown		0.0098576	0.0029669	0	0	0.0037282	0	0	0	0	0	0	0.0056416	0	0	0	0
74	TRUE	Empty	60S ribosomal protein L24 OS=Homo sapiens GN=RPL24 PE=1 SV=1	RL24_HUMAN		18 kDa		unknown		0.0072295	0	0	0	0	0	0	0	0.0098544	0	0.011993	0.014481	0	0.0063184	0	0.0062938
75	TRUE	Empty	Endoplasmin OS=Homo sapiens GN=HSP90B1 PE=1 SV=1	ENPL_HUMAN		92 kDa	TRUE	unknown		0	0	0	0.0073654	0	0	0	0	0	0	0	0	0	0	0	0
76	TRUE	Empty	High mobility group nucleosome-binding domain-containing protein 4 OS=Homo sapiens GN=HMGN4 PE=1 SV=3	HMGN4_HUMAN		10 kDa		unknown		0	0	0	0	0	0	0.015796	0	0.0085952	0	0	0	0.01354	0	0	0.010979
77	TRUE	Empty	Isoform 6 of Prelamin-A/C OS=Homo sapiens GN=LMNA	LMNA_HUMAN		69 kDa		unknown		0	0.0018007	0	0.0089905	0	0	0	0	0	0	0	0.00085601	0	0	0	0
78	TRUE	Empty	40S ribosomal protein S23 OS=Homo sapiens GN=RPS23 PE=1 SV=3	RS23_HUMAN		16 kDa		unknown		0.011906	0.012542	0.01112	0	0.010507	0	0	0	0	0	0	0.019874	0	0	0	0
79	TRUE	Empty	ribosomal protein RPL3 OS=Toxoplasma_gondii_ME49 GN=TGME49_227360-t26_1-p1	TGME49_227360-t26_1-p1		44 kDa	TRUE	unknown		0	0	0	0	0	0	0	0	0.0019886	0	0.0024201	0	0	0	0	0.0088906
80	TRUE	Empty	rhoptry protein ROP8 OS=Toxoplasma_gondii_ME49 GN=TGME49_215775-t26_1-p1	TGME49_215775-t26_1-p1		66 kDa		unknown		0	0	0	0	0	0	0	0	0.0033633	0	0.0032746	0	0	0.0025878	0	0.0034369
81	TRUE	Empty	hypothetical protein OS=Toxoplasma_gondii_ME49 GN=TGME49_248160-t26_1-p1	TGME49_248160-t26_1-p1		122 kDa		unknown		0	0	0	0	0	0	0	0.0010775	0	0	0	0	0.0011058	0	0.0019897	0.00044833
82	TRUE	Empty	Cluster of Isoform 7 of Tropomyosin alpha-3 chain OS=Homo sapiens GN=TPM3 (TPM3_HUMAN)	TPM3_HUMAN [3]		19 kDa	TRUE	unknown		0	0	0	0.0049911	0	0	0	0	0	0	0	0	0	0	0	0
82.1	TRUE	Empty	Isoform 7 of Tropomyosin alpha-3 chain OS=Homo sapiens GN=TPM3	TPM3_HUMAN (+1)		19 kDa	TRUE	unknown		0	0	0	0.0049911	0	0	0	0	0	0	0	0	0	0	0	0
82.2	TRUE	Empty	Tropomyosin beta chain OS=Homo sapiens GN=TPM2 PE=1 SV=1	TPM2_HUMAN		29 kDa	TRUE	unknown		0	0	0	0	0	0	0	0	0	0	0	0	0	0	0	0
83	TRUE	Empty	Galectin-1 OS=Homo sapiens GN=LGALS1 PE=1 SV=2	LEG1_HUMAN		15 kDa		unknown		0	0.0088567	0	0.029207	0	0.014801	0	0	0	0	0	0	0	0	0	0
84	TRUE	Empty	Isoform 2 of Peptidyl-prolyl cis-trans isomerase A OS=Homo sapiens GN=PPIA	PPIA_HUMAN		11 kDa		unknown		0	0	0	0.052573	0	0	0	0	0	0	0	0	0	0	0	0
85	TRUE	Empty	Isoform 4 of Splicing factor U2AF 35 kDa subunit OS=Homo sapiens GN=U2AF1	U2AF1_HUMAN (+1)		20 kDa		unknown		0	0	0	0	0	0	0	0	0.0092643	0	0.0056373	0	0	0.00594	0	0.023668
86	TRUE	Empty	40S ribosomal protein S2 OS=Homo sapiens GN=RPS2 PE=1 SV=2	RS2_HUMAN		31 kDa		unknown		0.0058108	0.0040807	0.010854	0	0.0051279	0	0	0	0	0	0	0.0038798	0	0	0	0
87	TRUE	Empty	TGME49_203750-t26_1-p1-DECOY	TGME49_203750-t26_1-p1-DECOY		?		unknown		0	0	0	0	0	0	0	-1	0	-1	-1	0	-1	-1	-1	0
88	TRUE	Empty	Isoform 2 of Chromodomain-helicase-DNA-binding protein 2 OS=Homo sapiens GN=CHD2	CHD2_HUMAN		57 kDa		unknown		0	0	0	0	0	0	0	0	0	0	0	0	0.0072969	0	0	0
89	TRUE	Empty	Isoform 5 of Protein disulfide-isomerase A6 OS=Homo sapiens GN=PDIA6	PDIA6_HUMAN		48 kDa		unknown		0	0.0027174	0	0.0064639	0.0034147	0.0040947	0	0	0	0	0	0	0	0	0	0
90	TRUE	Empty	Isoform 5 of Serine/arginine-rich splicing factor 10 OS=Homo sapiens GN=SRSF10	SRS10_HUMAN		20 kDa		unknown		0	0	0	0	0	0	0	0	0.0093766	0	0.011411	0	0	0.0090181	0	0.011977
91	TRUE	Empty	60S ribosomal protein L6 OS=Homo sapiens GN=RPL6 PE=1 SV=3	RL6_HUMAN		33 kDa		unknown		0.0039411	0.0062274	0	0	0.0026085	0	0	0	0	0	0	0.0078943	0	0	0	0
92	TRUE	Empty	Myosin regulatory light chain 12A OS=Homo sapiens GN=MYL12A PE=1 SV=2	ML12A_HUMAN (+1)		20 kDa		unknown		0	0.020976	0.013948	0	0.0087864	0	0	0	0	0	0	0	0	0	0	0
93	TRUE	Empty	60S ribosomal protein L28 OS=Homo sapiens GN=RPL28 PE=1 SV=3	RL28_HUMAN		16 kDa		unknown		0.01657	0.0043637	0	0	0.0054835	0	0	0	0	0	0	0.024893	0	0	0	0
94	TRUE	Empty	60S ribosomal protein L13a OS=Homo sapiens GN=RPL13A PE=1 SV=2	RL13A_HUMAN		24 kDa		unknown		0	0	0.0039166	0	0.011102	0	0	0	0.0038107	0	0	0.0028	0	0	0	0
95	TRUE	Empty	Isoform 2 of Caveolin-1 OS=Homo sapiens GN=CAV1	CAV1_HUMAN		20 kDa		unknown		0.0031883	0.0067171	0.0089333	0	0.012661	0	0.0048354	0	0.0052624	0	0	0.0031932	0	0	0	0
96	TRUE	Empty	Isoform 8 of Plectin OS=Homo sapiens GN=PLEC	PLEC_HUMAN		532 kDa		unknown		0	0	0.00033948	0	0	0	0	0	0	0	0.00020768	0	0	0	0	0
97	TRUE	Empty	Isoform 5 of Heterogeneous nuclear ribonucleoprotein Q OS=Homo sapiens GN=SYNCRIP	HNRPQ_HUMAN		46 kDa	TRUE	unknown		0	0	0	0	0	0	0.0017337	0	0.0056603	0	0.0045924	0	0	0	0	0.0024101
98	TRUE	Empty	Isoform 2 of Polymerase I and transcript release factor OS=Homo sapiens GN=PTRF	PTRF_HUMAN		33 kDa		unknown		0	0	0	0.014458	0	0	0	0	0	0	0	0	0	0	0	0
99	TRUE	Empty	hypothetical protein OS=Toxoplasma_gondii_ME49 GN=TGME49_203290-t26_1-p1	TGME49_203290-t26_1-p1		36 kDa		unknown		0	0.0018116	0	0	0	0.021193	0	0	0.0023441	0	0	0	0	0	0	0
100	TRUE	Empty	Isoform HMG-R of High mobility group protein HMG-I/HMG-Y OS=Homo sapiens GN=HMGA1	HMGA1_HUMAN		20 kDa		unknown		0	0	0	0	0	0	0	0	0.0064824	0	0.0078891	0	0	0.0055418	0	0
101	TRUE	Empty	protein disulfide-isomerase domain-containing protein OS=Toxoplasma_gondii_ME49 GN=TGME49_238040-t26_1-p1	TGME49_238040-t26_1-p1		153 kDa		unknown		0	0.0021692	0	0	0	0	0	0	0.00056137	0	0.00068319	0	0	0	0	0
102	TRUE	Empty	dense granule protein GRA2 OS=Toxoplasma_gondii_ME49 GN=TGME49_227620-t26_1-p1	TGME49_227620-t26_1-p1		20 kDa		unknown		0.0061353	0.0096945	0	0	0	0	0	0	0.0041815	0	0	0	0	0	0	0
103	TRUE	Empty	Histone H1.5 OS=Homo sapiens GN=HIST1H1B PE=1 SV=3	H15_HUMAN		23 kDa	TRUE	unknown		0	0	0	0	0	0	0	0	0.0068457	0	0.0083313	0	0	0.0043893	0	0.0043722
104	TRUE	Empty	40S ribosomal protein S16 OS=Homo sapiens GN=RPS16 PE=1 SV=2	RS16_HUMAN		16 kDa		unknown		0	0.0040947	0.010891	0	0.015436	0	0	0	0.0052984	0	0.0064482	0	0	0.0033972	0	0
105	TRUE	Empty	dense granule protein GRA7 OS=Toxoplasma_gondii_ME49 GN=TGME49_203310-t26_1-p1	TGME49_203310-t26_1-p1		26 kDa		unknown		0.0048095	0	0	0	0	0.0084669	0	0	0.0065557	0	0.0039891	0	0	0.0042033	0	0
106	TRUE	Empty	40S ribosomal protein S26 OS=Homo sapiens GN=RPS26 PE=1 SV=3	RS26_HUMAN		13 kDa		unknown		0	0	0	0	0.0065325	0	0	0	0.0067267	0	0.0040932	0	0	0	0	0.0042962
107	TRUE	Empty	Isoform 3 of ATP synthase subunit alpha, mitochondrial OS=Homo sapiens GN=ATP5A1	ATPA_HUMAN		60 kDa		unknown		0	0	0.0028754	0.0014851	0.002717	0.0037631	0	0	0.0014568	0	0.0017729	0	0	0	0	0
108	TRUE	Empty	Q16825-DECOY	Q16825-DECOY		?		unknown		-1	-1	0	0	0	0	0	0	-1	0	0	0	0	0	0	0
109	TRUE	Empty	Annexin A1 OS=Homo sapiens GN=ANXA1 PE=1 SV=2	ANXA1_HUMAN		39 kDa		unknown		0	0	0	0.012535	0	0	0	0	0	0	0	0	0	0	0	0
110	TRUE	Empty	Isoform Short of Heterogeneous nuclear ribonucleoprotein U OS=Homo sapiens GN=HNRNPU	HNRPU_HUMAN		89 kDa		unknown		0	0	0	0	0.00091059	0	0	0	0.00093766	0	0	0	0	0.0012024	0	0.0017966
111	TRUE	Empty	60S ribosomal protein L10 OS=Homo sapiens GN=RPL10 PE=1 SV=4	RL10_HUMAN		25 kDa		unknown		0	0.0027936	0	0	0	0	0	0	0.0036148	0	0	0	0	0	0	0.0046174
112	TRUE	Empty	dense granule protein GRA12 OS=Toxoplasma_gondii_ME49 GN=TGME49_288650-t26_1-p1	TGME49_288650-t26_1-p1		48 kDa		unknown		0	0	0	0	0	0	0	0	0.0053227	0	0.0043185	0	0	0	0	0
113	TRUE	Empty	dense granule protein GRA9 OS=Toxoplasma_gondii_ME49 GN=TGME49_251540-t26_1-p1	TGME49_251540-t26_1-p1		35 kDa		unknown		0	0	0	0	0	0	0	0	0.0048652	0	0.005921	0	0	0	0	0
114	TRUE	Empty	Stress-70 protein, mitochondrial OS=Homo sapiens GN=HSPA9 PE=1 SV=2	GRP75_HUMAN		74 kDa		unknown		0	0	0	0	0	0	0	0	0.0011393	0	0.0013865	0	0	0.001461	0	0.0014553
115	TRUE	Empty	40S ribosomal protein S6 OS=Homo sapiens GN=RPS6 PE=1 SV=1	RS6_HUMAN		29 kDa		unknown		0	0.0024009	0.003193	0	0	0	0	0	0.0031067	0	0.0037809	0	0	0	0	0.0039684
116	TRUE	Empty	coatomer gamma 2-subunit protein, putative OS=Toxoplasma_gondii_ME49 GN=TGME49_273370-t26_1-p1	TGME49_273370-t26_1-p1		112 kDa		unknown		0	0.00057263	0.0015231	0.00037768	0.00071958	0	0.00068084	0	0	0	0	0.00054443	0	0	0	0
117	TRUE	Empty	TGME49_306480-t26_1-p1-DECOY	TGME49_306480-t26_1-p1-DECOY		?		unknown		-1	-1	-1	0	0	0	0	0	0	0	0	-1	0	0	0	0
118	TRUE	Empty	Annexin A5 OS=Homo sapiens GN=ANXA5 PE=1 SV=2	ANXA5_HUMAN		36 kDa		unknown		0	0	0	0.0098574	0	0	0	0	0	0	0	0	0	0	0	0
119	TRUE	Empty	Isoform 2 of Superoxide dismutase [Mn], mitochondrial OS=Homo sapiens GN=SOD2	SODM_HUMAN		21 kDa		unknown		0	0	0	0.015082	0	0	0	0	0	0	0	0	0	0	0	0
120	TRUE	Empty	Isoform 2 of Dihydropyrimidinase-related protein 2 OS=Homo sapiens GN=DPYSL2	DPYL2_HUMAN		58 kDa		unknown		0	0	0	0.0044138	0	0	0	0	0	0	0	0	0	0	0	0
121	TRUE	Empty	60S ribosomal protein L36a-like OS=Homo sapiens GN=RPL36AL PE=1 SV=3	RL36L_HUMAN		12 kDa		unknown		0.016062	0	0	0	0	0	0	0	0	0	0	0.016087	0	0	0	0
122	TRUE	Empty	60S ribosomal protein L8 OS=Homo sapiens GN=RPL8 PE=1 SV=2	RL8_HUMAN		28 kDa		unknown		0.0044165	0	0	0	0	0	0	0	0	0	0	0.0022116	0	0	0	0.0076897
123	TRUE	Empty	rhoptry protein ROP7 OS=Toxoplasma_gondii_ME49 GN=TGME49_295110-t26_1-p1	TGME49_295110-t26_1-p1 (+1)		63 kDa		unknown		0	0	0	0	0	0	0	0	0.0013453	0	0.0016373	0	0	0.0017252	0	0.0017185
124	TRUE	Empty	hypothetical protein OS=Toxoplasma_gondii_ME49 GN=TGME49_310790-t26_1-p1	TGME49_310790-t26_1-p1		25 kDa		unknown		0	0	0	0	0	0.0091242	0.0064913	0	0	0	0	0	0	0	0	0
125	TRUE	Empty	myosin A OS=Toxoplasma_gondii_ME49 GN=TGME49_235470-t26_1-p1	TGME49_235470-t26_1-p1		93 kDa		unknown		0	0	0	0	0	0	0	0	0	0	0	0.0027359	0	0	0	0
126	TRUE	Empty	Peptidyl-prolyl cis-trans isomerase B OS=Homo sapiens GN=PPIB PE=1 SV=2	PPIB_HUMAN		24 kDa		unknown		0	0	0	0.0091272	0	0	0	0	0	0	0	0	0	0	0	0
127	TRUE	Empty	40S ribosomal protein S9 OS=Homo sapiens GN=RPS9 PE=1 SV=3	RS9_HUMAN		23 kDa		unknown		0	0.0092447	0.0040983	0	0.0038724	0	0	0	0	0	0	0	0	0	0	0
128	TRUE	Empty	High mobility group nucleosome-binding domain-containing protein 3 OS=Homo sapiens GN=HMGN3 PE=1 SV=2	HMGN3_HUMAN		8 kDa		unknown		0	0	0	0.0039828	0	0	0.0071798	0	0	0	0	0	0	0.0064415	0	0
129	TRUE	Empty	ribosomal protein RPL7 OS=Toxoplasma_gondii_ME49 GN=TGME49_314810-t26_1-p1	TGME49_314810-t26_1-p1		30 kDa		unknown		0.0021997	0	0.0030816	0	0.0029118	0	0	0	0.0014992	0	0.0018245	0.0022031	0	0.0019225	0	0.001915
130	TRUE	Empty	60S ribosomal protein L14 OS=Homo sapiens GN=RPL14 PE=1 SV=4	RL14_HUMAN		23 kDa		unknown		0	0.0055612	0	0	0	0	0	0	0	0	0.0043788	0.0052873	0	0.0046139	0	0
131	TRUE	Empty	Protein disulfide-isomerase OS=Homo sapiens GN=P4HB PE=1 SV=3	PDIA1_HUMAN		57 kDa		unknown		0	0	0	0.0038809	0	0	0	0	0	0	0	0	0	0	0	0
132	TRUE	Empty	60S ribosomal protein L21 OS=Homo sapiens GN=RPL21 PE=1 SV=2	RL21_HUMAN		19 kDa		unknown		0.003547	0	0	0	0	0	0	0	0	0	0.005884	0.0035524	0	0	0	0
133	TRUE	Empty	Isoform 2 of Mediator of RNA polymerase II transcription subunit 12 OS=Homo sapiens GN=MED12	MED12_HUMAN		243 kDa		unknown		0	0	0	0	0	0	0	0	0.00017742	0	0.00021593	0	0	0	0	0
134	TRUE	Empty	TGME49_299900-t26_1-p1-DECOY	TGME49_299900-t26_1-p1-DECOY		?		unknown		-1	0	0	0	-1	0	0	0	0	0	0	-1	0	0	0	0
135	TRUE	Empty	TATA-binding protein-associated factor 2N OS=Homo sapiens GN=TAF15 PE=1 SV=1	RBP56_HUMAN		62 kDa		unknown		0	0	0	0	0	0	0	0	0.00065335	0	0	0	0	0.0025135	0	0.00083456
136	TRUE	Empty	Macrophage migration inhibitory factor OS=Homo sapiens GN=MIF PE=1 SV=4	MIF_HUMAN		12 kDa		unknown		0	0.010397	0.013827	0	0.013065	0	0	0	0	0	0	0	0	0	0	0
137	TRUE	Empty	60S ribosomal protein L11 OS=Homo sapiens GN=RPL11 PE=1 SV=2	RL11_HUMAN		20 kDa		unknown		0.0063766	0	0.0089333	0	0.0084409	0	0	0	0	0	0	0	0	0	0	0
138	TRUE	Empty	60S ribosomal protein L13 OS=Homo sapiens GN=RPL13 PE=1 SV=4	RL13_HUMAN		24 kDa		unknown		0.0053793	0	0.0037681	0	0.0071208	0	0	0	0	0	0	0.0053876	0	0	0	0
139	TRUE	Empty	DHHC zinc finger domain-containing protein OS=Toxoplasma_gondii_ME49 GN=TGME49_269150-t26_1-p1	TGME49_269150-t26_1-p1		40 kDa		unknown		0	0	0	0	0	0	0	0	0.0010865	0	0.0013222	0	0	0.0013932	0	0
140	TRUE	Empty	Cytoskeleton-associated protein 4 OS=Homo sapiens GN=CKAP4 PE=1 SV=2	CKAP4_HUMAN		66 kDa		unknown		0	0	0	0.0026199	0	0	0	0	0	0	0	0	0	0	0	0
141	TRUE	Empty	Isoform 3 of Myoferlin OS=Homo sapiens GN=MYOF	MYOF_HUMAN		233 kDa		unknown		0	0	0	0.00019234	0	0	0	0	0	0	0	0	0	0	0	0
142	TRUE	Empty	Putative 60S ribosomal protein L39-like 5 OS=Homo sapiens GN=RPL39P5 PE=5 SV=2	R39L5_HUMAN (+1)		6 kDa		unknown		0	0	0	0	0	0	0	0	0.015168	0	0.01846	0	0	0.019451	0	0
143	TRUE	Empty	A6NJ88-DECOY	A6NJ88-DECOY		?		unknown		0	-1	-1	0	-1	0	0	0	0	0	0	0	0	0	0	0
144	TRUE	Empty	Adenylate kinase 2, mitochondrial OS=Homo sapiens GN=AK2 PE=1 SV=2	KAD2_HUMAN		26 kDa		unknown		0	0.0050027	0.0066532	0	0.0062865	0	0	0	0	0	0	0	0	0	0	0
145	TRUE	Empty	60S ribosomal protein L17 OS=Homo sapiens GN=RPL17 PE=1 SV=3	RL17_HUMAN		21 kDa		unknown		0	0.0064981	0.008642	0	0.0081656	0	0	0	0	0	0	0	0	0	0	0
146	TRUE	Empty	Protein disulfide-isomerase A3 OS=Homo sapiens GN=PDIA3 PE=1 SV=4	PDIA3_HUMAN		57 kDa		unknown		0	0	0	0.0031231	0	0	0	0	0	0	0	0	0	0	0	0
147	TRUE	Empty	Isoform 2 of Transketolase OS=Homo sapiens GN=TKT	TKT_HUMAN		69 kDa		unknown		0	0	0	0.0031244	0	0	0	0	0	0	0	0	0	0	0	0
148	TRUE	Empty	Isoform 2 of Vesicle-associated membrane protein-associated protein A OS=Homo sapiens GN=VAPA	VAPA_HUMAN		28 kDa		unknown		0	0	0	0	0.006034	0	0	0	0	0	0	0	0	0	0	0
149	TRUE	Empty	60S ribosomal protein L27 OS=Homo sapiens GN=RPL27 PE=1 SV=2	RL27_HUMAN		16 kDa		unknown		0.0083458	0	0	0	0	0	0.0052265	0	0	0	0	0	0	0	0	0
150	TRUE	Empty	Cofilin-1 OS=Homo sapiens GN=CFL1 PE=1 SV=3	COF1_HUMAN		19 kDa		unknown		0	0	0	0.0047506	0.0045255	0	0.0042819	0	0	0	0	0	0	0	0	0
151	TRUE	Empty	CorA family Mg2+ transporter protein OS=Toxoplasma_gondii_ME49 GN=TGME49_235402-t26_1-p1	TGME49_235402-t26_1-p1		128 kDa		unknown		0	0	0	0	0	0	0	0	0.0006517	0	0	0	0	0	0	0
152	TRUE	Empty	40S ribosomal protein S25 OS=Homo sapiens GN=RPS25 PE=1 SV=1	RS25_HUMAN		14 kDa		unknown		0	0	0	0	0	0	0	0	0.0061885	0	0.0037657	0	0	0.0079359	0	0
153	TRUE	Empty	Isoform 3 of Endothelin-3 OS=Homo sapiens GN=EDN3	EDN3_HUMAN		24 kDa		unknown		0	0	0	0	0	0	0	0	0	0	0	0	0	0.0022648	0	0
154	TRUE	Empty	40S ribosomal protein S15a OS=Homo sapiens GN=RPS15A PE=1 SV=2	RS15A_HUMAN		15 kDa		unknown		0	0.0045987	0	0	0	0	0	0	0	0	0.0072418	0	0	0	0	0
155	TRUE	Empty	Cell division cycle and apoptosis regulator protein 1 OS=Homo sapiens GN=CCAR1 PE=1 SV=2	CCAR1_HUMAN		133 kDa		unknown		0.00049349	0.00051985	0.00069136	0	0	0	0	0	0	0	0	0.00049425	0	0	0	0
156	TRUE	Empty	hypothetical protein OS=Toxoplasma_gondii_ME49 GN=TGME49_274000-t26_1-p1	TGME49_274000-t26_1-p1		438 kDa		unknown		0	0.00015317	0	0	0	0	0	0	0	0	0	0	0	0	0	0.00012659
157	TRUE	Empty	Isoform 4 of Collagen alpha-3(VI) chain OS=Homo sapiens GN=COL6A3	CO6A3_HUMAN		278 kDa		unknown		0	0	0	0	0	0	0	0	0	0	0.00073263	0	0	0	0	0
158	TRUE	Empty	Fatty acid synthase OS=Homo sapiens GN=FASN PE=1 SV=3	FAS_HUMAN		273 kDa		unknown		0	0	0	0.00062811	0	0	0	0	0	0	0	0	0	0	0	0
159	TRUE	Empty	Luc7-like protein 3 OS=Homo sapiens GN=LUC7L3 PE=1 SV=2	LC7L3_HUMAN		51 kDa		unknown		0	0	0	0	0	0	0	0	0	0	0	0	0	0	0	0.0045746
160	TRUE	Empty	Profilin-1 OS=Homo sapiens GN=PFN1 PE=1 SV=2	PROF1_HUMAN		15 kDa		unknown		0	0	0	0.011266	0	0	0	0	0	0	0	0	0	0	0	0
161	TRUE	Empty	Isoform 3 of RNA-binding protein with serine-rich domain 1 OS=Homo sapiens GN=RNPS1	RNPS1_HUMAN		30 kDa		unknown		0	0	0	0	0	0	0	0	0.0057729	0	0	0	0	0	0	0
162	TRUE	Empty	hypothetical protein OS=Toxoplasma_gondii_ME49 GN=TGME49_313080-t26_1-p1	TGME49_313080-t26_1-p1		50 kDa		unknown		0	0.0039417	0	0	0	0	0	0	0	0	0	0.0012492	0	0	0	0
163	TRUE	Empty	Serum albumin OS=Homo sapiens GN=ALB PE=1 SV=2	ALBU_HUMAN		69 kDa		unknown		0	0	0	0	0	0	0	0	0	0	0	0	0	0	0	0.00081127
164	TRUE	Empty	Phosphoglycerate mutase 2 OS=Homo sapiens GN=PGAM2 PE=1 SV=3	PGAM2_HUMAN		29 kDa		unknown		0	0	0	0.003117	0	0	0	0	0	0	0	0	0	0	0	0
165	TRUE	Empty	hypothetical protein OS=Toxoplasma_gondii_ME49 GN=TGME49_312875-t26_1-p1	TGME49_312875-t26_1-p1		260 kDa		unknown		0	0.00024941	0.00033169	0	0.00031341	0	0	0	0	0	0	0	0	0	0	0
166	TRUE	Empty	Heat shock protein 75 kDa, mitochondrial OS=Homo sapiens GN=TRAP1 PE=1 SV=3	TRAP1_HUMAN		80 kDa		unknown		0	0	0	0.00060568	0	0	0	0	0	0	0	0	0	0	0	0
167	TRUE	Empty	O95229-DECOY	O95229-DECOY		?		unknown		0	-1	-1	0	-1	0	0	0	0	0	0	0	0	0	0	0
168	TRUE	Empty	EMILIN-1 OS=Homo sapiens GN=EMILIN1 PE=1 SV=2	EMIL1_HUMAN		107 kDa		unknown		0	0	0	0.0011643	0	0	0	0	0	0	0	0	0	0	0	0
169	TRUE	Empty	Isoform 2 of Transmembrane glycoprotein NMB OS=Homo sapiens GN=GPNMB	GPNMB_HUMAN		63 kDa		unknown		0	0	0	0.0028164	0	0	0	0	0	0	0	0	0	0	0	0
170	TRUE	Empty	60S acidic ribosomal protein P1 OS=Homo sapiens GN=RPLP1 PE=1 SV=1	RLA1_HUMAN		12 kDa		unknown		0	0	0	0.010376	0	0	0	0	0	0	0	0	0	0	0	0
171	TRUE	Empty	Isoform 2 of Transgelin-2 OS=Homo sapiens GN=TAGLN2	TAGL2_HUMAN		24 kDa		unknown		0	0	0	0.0035845	0	0	0	0	0	0	0	0	0	0	0	0
172	TRUE	Empty	myosin heavy chain, putative OS=Toxoplasma_gondii_ME49 GN=TGME49_310450-t26_1-p1	TGME49_310450-t26_1-p1		148 kDa		unknown		0	0.00045951	0	0	0	0	0	0	0	0	0	0	0	0	0	0
173	TRUE	Empty	60S ribosomal protein L35 OS=Homo sapiens GN=RPL35 PE=1 SV=2	RL35_HUMAN		15 kDa		unknown		0	0	0	0	0	0	0	0	0.0031446	0	0	0	0	0	0	0.0080335
174	TRUE	Empty	60S ribosomal protein L36 OS=Homo sapiens GN=RPL36 PE=1 SV=3	RL36_HUMAN		12 kDa		unknown		0	0	0	0	0	0	0	0	0.0073673	0	0	0	0	0.0094475	0	0
175	TRUE	Empty	thioredoxin, putative OS=Toxoplasma_gondii_ME49 GN=TGME49_209950-t26_1-p1	TGME49_209950-t26_1-p1		48 kDa		unknown		0	0	0	0	0	0	0	0	0.0018245	0	0.0011102	0	0	0	0	0
176	TRUE	Empty	SAG-related sequence SRS35A OS=Toxoplasma_gondii_ME49 GN=TGME49_280570-t26_1-p1	TGME49_280570-t26_1-p1		19 kDa		unknown		0	0.0034757	0	0	0	0	0	0	0.0044975	0	0	0	0	0	0	0
177	TRUE	Empty	Isoform 4 of Transformer-2 protein homolog alpha OS=Homo sapiens GN=TRA2A	TRA2A_HUMAN		21 kDa		unknown		0	0	0	0	0	0	0	0	0.0042976	0	0.0052302	0	0	0	0	0
178	TRUE	Empty	glyoxalase family protein OS=Toxoplasma_gondii_ME49 GN=TGME49_240430-t26_1-p1	TGME49_240430-t26_1-p1		122 kDa		unknown		0	0	0	0.00070789	0	0	0	0	0	0	0	0	0	0	0	0
179	TRUE	Empty	7-dehydrocholesterol reductase OS=Homo sapiens GN=DHCR7 PE=1 SV=1	DHCR7_HUMAN		54 kDa		unknown		0	0.0025172	0	0	0.0031631	0	0	0	0	0	0	0	0	0	0	0
180	TRUE	Empty	Translocator protein OS=Homo sapiens GN=TSPO PE=1 SV=3	TSPO_HUMAN		19 kDa		unknown		0	0	0	0	0	0.0059118	0	0	0	0	0	0.0033633	0	0	0	0
181	TRUE	Empty	DNA-directed RNA polymerase I subunit RPA1 OS=Homo sapiens GN=POLR1A PE=1 SV=2	RPA1_HUMAN		195 kDa		unknown		0	0	0	0	0.00087353	0	0	0	0	0	0.00054735	0	0	0	0	0
182	TRUE	Empty	Elongation factor 2 OS=Homo sapiens GN=EEF2 PE=1 SV=4	EF2_HUMAN		95 kDa		unknown		0	0	0	0.0013787	0	0	0	0	0	0	0	0	0	0	0	0
183	TRUE	Empty	Isoform MBP-1 of Alpha-enolase OS=Homo sapiens GN=ENO1	ENOA_HUMAN		37 kDa		unknown		0	0	0	0.0034689	0	0	0	0	0	0	0	0	0	0	0	0
184	TRUE	Empty	ribosomal protein RPS6 OS=Toxoplasma_gondii_ME49 GN=TGME49_210690-t26_1-p1	TGME49_210690-t26_1-p1		29 kDa		unknown		0	0	0	0	0	0	0	0	0	0	0	0.0066608	0	0	0	0
185	TRUE	Empty	Q8IZT6-DECOY	Q8IZT6-DECOY		?		unknown		0	-1	0	0	-1	0	0	0	0	0	0	0	0	0	0	0
186	TRUE	Empty	Alpha-2-macroglobulin OS=Homo sapiens GN=A2M PE=1 SV=3	A2MG_HUMAN		163 kDa		unknown		0	0	0	0.0002675	0	0	0	0	0	0	0	0	0	0.00067299	0	0
187	TRUE	Empty	Isoform 3 of Heterogeneous nuclear ribonucleoprotein K OS=Homo sapiens GN=HNRNPK	HNRPK_HUMAN		49 kDa		unknown		0	0	0	0.0026884	0	0	0	0	0	0	0	0	0	0	0	0
188	TRUE	Empty	Peroxiredoxin-1 OS=Homo sapiens GN=PRDX1 PE=1 SV=1	PRDX1_HUMAN		22 kDa		unknown		0	0	0	0.0039628	0	0	0	0	0	0	0	0	0	0	0	0
189	TRUE	Empty	Talin-1 OS=Homo sapiens GN=TLN1 PE=1 SV=3	TLN1_HUMAN		270 kDa		unknown		0	0	0	0.00046552	0	0	0	0	0	0	0	0	0	0	0	0
190	TRUE	Empty	Q8TBE9-DECOY	Q8TBE9-DECOY		?		unknown		0	-1	0	0	0	0	0	0	-1	0	0	-1	0	0	0	0
191	TRUE	Empty	TGME49_311030-t26_1-p1-DECOY	TGME49_311030-t26_1-p1-DECOY		?		unknown		0	-1	0	0	0	0	-1	0	0	0	0	0	0	0	0	0
192	TRUE	Empty	Fibrillin-1 OS=Homo sapiens GN=FBN1 PE=1 SV=3	FBN1_HUMAN		312 kDa		unknown		0	0	0	0	0	0.000348	0	0	0	0	0	0	0	0	0	0
193	TRUE	Empty	hypothetical protein OS=Toxoplasma_gondii_ME49 GN=TGME49_204340-t26_1-p1	TGME49_204340-t26_1-p1		97 kDa		unknown		0	0	0	0	0	0.0011392	0	0	0	0	0	0	0	0	0	0
194	TRUE	Empty	Isoform 2 of Fructose-bisphosphate aldolase A OS=Homo sapiens GN=ALDOA	ALDOA_HUMAN		45 kDa		unknown		0	0	0	0.00094329	0	0	0	0	0	0	0	0	0	0	0	0
195	TRUE	Empty	Calreticulin OS=Homo sapiens GN=CALR PE=1 SV=1	CALR_HUMAN		48 kDa		unknown		0	0	0	0.00094555	0	0	0	0	0	0	0	0	0	0	0	0
196	TRUE	Empty	Myristoylated alanine-rich C-kinase substrate OS=Homo sapiens GN=MARCKS PE=1 SV=4	MARCS_HUMAN		32 kDa		unknown		0	0	0	0.0023753	0	0	0	0	0	0	0	0	0	0	0	0
197	TRUE	Empty	Isoform 3 of Nucleophosmin OS=Homo sapiens GN=NPM1	NPM_HUMAN		28 kDa		unknown		0	0	0	0.0030448	0	0	0	0	0	0	0	0	0	0	0	0
198	TRUE	Empty	Protein kinase C delta-binding protein OS=Homo sapiens GN=PRKCDBP PE=1 SV=3	PRDBP_HUMAN		28 kDa		unknown		0	0	0	0.0030214	0	0	0	0	0	0	0	0	0	0	0	0
199	TRUE	Empty	Rhoptry kinase family protein, truncated (incomplete catalytic triad) OS=Toxoplasma_gondii_ME49 GN=TGME49_253330-t26_1-p1	TGME49_253330-t26_1-p1		42 kDa		unknown		0	0	0	0.0020918	0	0	0	0	0	0	0	0	0	0	0	0
200	TRUE	Empty	ADP-ribosylation factor 1 OS=Homo sapiens GN=ARF1 PE=1 SV=2	ARF1_HUMAN (+1)		21 kDa		unknown		0	0	0	0	0	0	0.0078542	0	0	0	0	0	0	0	0	0
201	TRUE	Empty	Isoform 3 of Arginine and glutamate-rich protein 1 OS=Homo sapiens GN=ARGLU1	ARGL1_HUMAN		24 kDa		unknown		0	0	0	0	0	0	0	0	0	0	0	0	0	0	0	0.0049905
202	TRUE	Empty	hypothetical protein OS=Toxoplasma_gondii_ME49 GN=TGME49_297430-t26_1-p1	TGME49_297430-t26_1-p1		25 kDa		unknown		0	0	0	0	0	0	0	0	0	0	0	0	0	0	0	0.0039844
203	TRUE	Empty	ribosomal protein RPL18 OS=Toxoplasma_gondii_ME49 GN=TGME49_300000-t26_1-p1	TGME49_300000-t26_1-p1		21 kDa		unknown		0	0	0	0	0	0	0	0	0	0	0	0	0	0	0	0.0052841
204	TRUE	Empty	Activated RNA polymerase II transcriptional coactivator p15 OS=Homo sapiens GN=SUB1 PE=1 SV=3	TCP4_HUMAN		14 kDa		unknown		0	0	0	0	0	0	0	0	0.0060911	0	0	0	0	0	0	0
205	TRUE	Empty	dense granule protein GRA1 OS=Toxoplasma_gondii_ME49 GN=TGME49_270250-t26_1-p1	TGME49_270250-t26_1-p1		20 kDa		unknown		0	0	0	0	0	0	0	0	0.0040714	0	0	0	0	0	0	0
206	TRUE	Empty	Methylcytosine dioxygenase TET1 OS=Homo sapiens GN=TET1 PE=1 SV=2	TET1_HUMAN		235 kDa		unknown		0	0	0	0	0	0	0	0	0	0	0	0	0.0005705	0	0	0
207	TRUE	Empty	Collagen alpha-1(VI) chain OS=Homo sapiens GN=COL6A1 PE=1 SV=3	CO6A1_HUMAN		109 kDa		unknown		0	0	0	0	0	0	0	0	0	0	0.00091579	0	0	0	0	0
208	TRUE	Empty	ADP-ribosylation factor 4 OS=Homo sapiens GN=ARF4 PE=1 SV=3	ARF4_HUMAN (+1)		21 kDa		unknown		0	0.0066425	0	0	0	0	0	0	0	0	0	0	0	0	0	0
209	TRUE	Empty	ATP-dependent RNA helicase DDX3X OS=Homo sapiens GN=DDX3X PE=1 SV=3	DDX3X_HUMAN (+1)		73 kDa		unknown		0	0.0018061	0	0	0	0	0	0	0	0	0	0	0	0	0	0
210	TRUE	Empty	thioredoxin domain-containing protein OS=Toxoplasma_gondii_ME49 GN=TGME49_247350-t26_1-p1	TGME49_247350-t26_1-p1		34 kDa		unknown		0	0.0038322	0	0	0	0	0	0	0	0	0	0	0	0	0	0
211	TRUE	Empty	dense granule protein GRA6 OS=Toxoplasma_gondii_ME49 GN=TGME49_275440-t26_1-p1	TGME49_275440-t26_1-p1		23 kDa		unknown		0	0.0026689	0	0	0	0	0	0	0	0	0	0	0	0	0	0
212	TRUE	Empty	hypothetical protein OS=Toxoplasma_gondii_ME49 GN=TGME49_312330-t26_1-p1	TGME49_312330-t26_1-p1		208 kDa		unknown		0	0.00063195	0	0	0	0	0	0	0	0	0	0	0	0	0	0
213	TRUE	Empty	hypothetical protein OS=Toxoplasma_gondii_ME49 GN=TGME49_239752-t26_1-p1	TGME49_239752-t26_1-p1		102 kDa		unknown		0	0	0	0	0	0	0	0	0	0	0	0.0012561	0	0	0	0
214	TRUE	Empty	Putative E3 ubiquitin-protein ligase SH3RF2 OS=Homo sapiens GN=SH3RF2 PE=1 SV=3	SH3R2_HUMAN		79 kDa		unknown		0	0	0	0	0.0010305	0	0	0	0	0	0	0	0	0	0	0
215	TRUE	Empty	Collagen alpha-2(VI) chain OS=Homo sapiens GN=COL6A2 PE=1 SV=4	CO6A2_HUMAN		109 kDa		unknown		0	0	0	0.00038694	0	0	0	0	0	0	0	0	0	0	0	0
216	TRUE	Empty	Isoform Smooth muscle of Myosin light polypeptide 6 OS=Homo sapiens GN=MYL6	MYL6_HUMAN		17 kDa		unknown		0	0	0	0.0026112	0	0	0	0	0	0	0	0	0	0	0	0
217	TRUE	Empty	Dolichyl-diphosphooligosaccharide--protein glycosyltransferase subunit 1 OS=Homo sapiens GN=RPN1 PE=1 SV=1	RPN1_HUMAN		69 kDa		unknown		0	0	0	0.00064958	0	0	0	0	0	0	0	0	0	0	0	0
218	TRUE	Empty	Protein S100-A11 OS=Homo sapiens GN=S100A11 PE=1 SV=2	S10AB_HUMAN		12 kDa		unknown		0	0	0	0.0037552	0	0	0	0	0	0	0	0	0	0	0	0
219	TRUE	Empty	TGME49_228380-t26_1-p1-DECOY	TGME49_228380-t26_1-p1-DECOY		?		unknown		0	0	0	0	-1	0	0	0	0	0	0	0	0	0	0	0
220	TRUE	Empty	40S ribosomal protein S4, X isoform OS=Homo sapiens GN=RPS4X PE=1 SV=2	RS4X_HUMAN (+2)		30 kDa		unknown		0	0	0	0	0	0	0.0027027	0	0	0	0	0	0	0	0	0
221	TRUE	Empty	Q96EU7-DECOY	Q96EU7-DECOY		?		unknown		0	0	0	0	0	0	0	0	0	0	0	-1	0	0	0	0
222	TRUE	Empty	P62750-DECOY	P62750-DECOY		?		unknown		0	0	0	0	0	0	0	0	-1	0	0	0	0	0	0	0
END OF FILE
